# Supplementary material for: Functioning of a tripartite lignocellulolytic microbial consortium cultivated under two shaking conditions: a metatranscriptomic study
Source: Biotechnol Biofuels Bioprod. 2023 Mar 29;16:54. doi: 10.1186/s13068-023-02289-0 (PMC10061750; doi:10.1186/s13068-023-02289-0)
Supplement: Supplementary file 1 — Additional file 1: Table S1. Transcriptomic raw data (libraries names and raw counts in each library). [file 13068_2023_2289_MOESM1_ESM.xlsx]

## Sheet: summary
=========================
PROJECT INFORMATION
=========================
Project NGS2346, 03 Feb 2021:
Samples: 36
Organism Names:fungi_Coniochaeta sp.2T2.1;bacteria_Citrobacter freundii so4 and Sphingobacterium paramultivorum w15
Sequencing amount: 400 million reads
Sequencing type: 150bp paired-end read (Illumina NextSeq 500/550 v2)
=========================
SAMPLE SUMMARY
=========================
SampleID	RawReads	FilteredReads	SampleName
H-1bacteria	10671716	10348630	so4_w15_high_1d_rep1
H-2bacteria	12832584	12446850	so4_w15_high_1d_rep2
H-3bacteria	13488128	13098250	so4_w15_high_1d_rep3
H-4bacteria	17771334	17324614	so4_w15_high_5d_rep1
H-5bacteria	16254676	15809830	so4_w15_high_5d_rep2
H-6bacteria	13937496	13554566	so4_w15_high_5d_rep3
H-7bacteria	14405360	13974978	so4_w15_high_13d_rep1
H-8bacteria	13957828	13464712	so4_w15_high_13d_rep2
H-9bacteria	13875842	13415404	so4_w15_high_13d_rep3
L-1bacteria	19126364	18533938	so4_w15_low_1d_rep1
L-2bacteria	20119860	19469386	so4_w15_low_1d_rep2
L-3bacteria	21083384	20426068	so4_w15_low_1d_rep3
L-4bacteria	18347402	17783652	so4_w15_low_5d_rep1
L-5bacteria	16976650	16420244	so4_w15_low_5d_rep2
L-6bacteria	16711754	16215400	so4_w15_low_5d_rep3
L-7bacteria	17201270	16619162	so4_w15_low_13d_rep1
L-8bacteria	16612090	16076708	so4_w15_low_13d_rep2
L-9bacteria	17225364	16637488	so4_w15_low_13d_rep3
H-1fungi	38389252	35264132	2T2.1_high_1d_rep1
H-2fungi	42211330	38790914	2T2.1_high_1d_rep2
H-3fungi	40130274	36858244	2T2.1_high_1d_rep3
H-4fungi	27996860	26046764	2T2.1_high_5d_rep1
H-5fungi	29048506	26924798	2T2.1_high_5d_rep2
H-6fungi	28424540	26285326	2T2.1_high_5d_rep3
H-7fungi	27794204	25583782	2T2.1_high_13d_rep1
H-8fungi	27141614	24905932	2T2.1_high_13d_rep2
H-9fungi	20248768	18764308	2T2.1_high_13d_rep3
L-1fungi	40097728	36987370	2T2.1_low_1d_rep1
L-2fungi	42079910	38716000	2T2.1_low_1d_rep2
L-3fungi	36640122	33738412	2T2.1_low_1d_rep3
L-4fungi	24332594	22641318	2T2.1_low_5d_rep1
L-5fungi	22387550	20913516	2T2.1_low_5d_rep2
L-6fungi	25610114	23775738	2T2.1_low_5d_rep3
L-7fungi	21183998	19596556	2T2.1_low_13d_rep1
L-8fungi	17967794	16518222	2T2.1_low_13d_rep2
L-9fungi	18879918	17480470	2T2.1_low_13d_rep3

## Sheet: read counts_so4
						so4_high_1d			so4_high_5d			so4_high_13d			so4_Low_1d			so4_Low_5d			so4_Low_13d
Geneid	Chr	Start	End	Strand	Length	H_1_so4	H_2_so4	H_3_so4	H_4_so4	H_5_so4	H_6_so4	H_7_so4	H_8_so4	H_9_so4	L_1_so4	L_2_so4	L_3_so4	L_4_so4	L_5_so4	L_6_so4	L_7_so4	L_8_so4	L_9_so4
gene-GJ690_RS14730	NZ_PHGV01000010.1	356	1312	-	957	191	235	208	128	99	85	103	102	100	282	331	342	716	579	544	735	682	726
gene-GJ690_RS14735	NZ_PHGV01000010.1	1316	2362	-	1047	129	197	180	104	99	70	78	75	91	283	368	317	633	565	491	710	725	679
gene-GJ690_RS14740	NZ_PHGV01000010.1	2365	3297	-	933	270	321	297	138	121	98	121	131	115	364	427	427	717	566	562	889	952	832
gene-GJ690_RS14745	NZ_PHGV01000010.1	3512	4708	+	1197	253	236	250	195	142	118	125	137	131	356	488	480	920	808	736	977	1018	936
gene-GJ690_RS14750	NZ_PHGV01000010.1	4718	5743	+	1026	260	253	306	145	117	113	165	139	126	334	432	434	842	696	644	799	823	744
gene-GJ690_RS14755	NZ_PHGV01000010.1	5936	6973	+	1038	169	206	179	113	104	88	79	116	80	286	361	374	740	587	485	830	839	725
gene-GJ690_RS14760	NZ_PHGV01000010.1	6974	7906	-	933	158	200	137	135	117	87	77	103	82	205	362	324	660	566	523	699	746	653
gene-GJ690_RS14765	NZ_PHGV01000010.1	7910	9193	-	1284	187	171	165	154	111	107	82	79	96	255	378	365	783	675	610	928	952	824
gene-GJ690_RS14770	NZ_PHGV01000010.1	9203	10747	-	1545	326	352	352	177	177	144	140	162	138	467	592	570	1137	971	843	1185	1335	1074
gene-GJ690_RS14775	NZ_PHGV01000010.1	10996	11427	+	432	109	114	125	61	66	45	50	36	47	166	178	185	299	285	231	402	387	376
gene-GJ690_RS14780	NZ_PHGV01000010.1	11456	11707	+	252	49	44	50	36	18	16	22	25	18	69	66	79	154	127	111	197	180	164
gene-GJ690_RS14785	NZ_PHGV01000010.1	11755	12222	+	468	1046	1103	1300	221	307	255	396	475	488	1378	1311	1576	1907	1393	1780	660	626	572
gene-GJ690_RS14790	NZ_PHGV01000010.1	12222	13241	+	1020	324	303	332	153	133	131	131	128	124	366	512	524	763	597	572	740	754	639
gene-GJ690_RS14795	NZ_PHGV01000010.1	13322	14143	+	822	237	258	281	181	160	136	144	160	146	410	532	488	860	720	672	1080	1045	873
gene-GJ690_RS14800	NZ_PHGV01000010.1	14323	14796	-	474	71	89	72	57	52	47	47	41	42	135	175	200	386	307	331	439	464	365
gene-GJ690_RS14805	NZ_PHGV01000010.1	14843	16183	-	1341	207	329	224	236	174	141	178	165	161	392	491	527	1356	1119	1006	1269	1340	1205
gene-GJ690_RS14810	NZ_PHGV01000010.1	16394	17584	-	1191	171	209	169	171	121	120	126	119	109	286	414	445	954	833	746	959	1092	947
gene-GJ690_RS14815	NZ_PHGV01000010.1	17581	18357	-	777	76	103	77	88	68	48	55	54	67	132	210	211	457	364	371	450	501	461
gene-GJ690_RS14820	NZ_PHGV01000010.1	18354	20009	-	1656	245	318	275	188	162	121	177	171	141	416	576	561	1300	1141	991	1292	1388	1174
gene-GJ690_RS14825	NZ_PHGV01000010.1	20271	20633	-	363	152	160	125	83	76	63	72	62	51	240	292	318	530	446	427	527	543	554
gene-GJ690_RS14830	NZ_PHGV01000010.1	20926	21132	+	207	69	73	62	38	29	22	23	24	25	84	95	86	139	131	139	199	213	200
gene-GJ690_RS14835	NZ_PHGV01000010.1	21145	21735	-	591	95	121	95	43	74	39	54	36	32	168	240	237	383	297	260	387	358	295
gene-GJ690_RS14840	NZ_PHGV01000010.1	21732	22880	-	1149	353	399	392	191	202	177	220	181	172	702	1014	872	1357	1138	1140	1535	1135	990
gene-GJ690_RS14845	NZ_PHGV01000010.1	23009	24922	-	1914	402	449	383	234	241	205	210	196	194	756	945	900	1834	1479	1518	1606	1589	1379
gene-GJ690_RS14850	NZ_PHGV01000010.1	25453	25809	+	357	107	124	116	72	63	59	49	63	61	179	168	174	323	300	233	370	462	380
gene-GJ690_RS14855	NZ_PHGV01000010.1	25812	26948	+	1137	259	279	252	170	126	119	131	142	109	392	488	515	944	820	739	966	1075	917
gene-GJ690_RS14860	NZ_PHGV01000010.1	27019	27627	+	609	121	150	117	78	70	54	42	60	68	176	257	244	429	378	363	442	505	449
gene-GJ690_RS14865	NZ_PHGV01000010.1	27725	29116	+	1392	177	256	206	159	140	122	95	131	106	304	413	395	909	792	717	934	1006	877
gene-GJ690_RS14870	NZ_PHGV01000010.1	29113	30957	+	1845	253	307	252	175	155	128	114	136	136	412	567	592	1107	975	912	1309	1310	1090
gene-GJ690_RS14875	NZ_PHGV01000010.1	31147	32298	+	1152	161	185	137	136	97	94	98	89	86	240	280	293	621	567	451	671	762	618
gene-GJ690_RS14880	NZ_PHGV01000010.1	32391	33929	+	1539	1810	1630	2155	642	634	474	399	367	341	1597	2661	2173	1810	1657	1625	1447	1394	1200
gene-GJ690_RS14885	NZ_PHGV01000010.1	34190	34513	+	324	84	79	79	38	23	21	21	39	19	89	106	97	216	167	141	196	228	217
gene-GJ690_RS14890	NZ_PHGV01000010.1	34519	35655	+	1137	245	310	250	159	132	123	129	134	129	361	460	444	977	845	738	997	1086	959
gene-GJ690_RS14895	NZ_PHGV01000010.1	35672	36625	-	954	245	216	254	107	97	69	97	95	106	316	364	347	609	591	467	692	754	641
gene-GJ690_RS14900	NZ_PHGV01000010.1	36747	37487	+	741	190	181	188	83	63	44	78	74	71	197	231	271	477	344	368	453	512	414
gene-GJ690_RS14905	NZ_PHGV01000010.1	37574	39529	-	1956	316	403	319	224	186	190	189	182	174	527	672	633	1336	1115	999	1300	1523	1223
gene-GJ690_RS14910	NZ_PHGV01000010.1	39540	40940	-	1401	282	311	255	227	195	157	134	147	143	459	571	597	1267	1033	935	1271	1369	1243
gene-GJ690_RS14915	NZ_PHGV01000010.1	41193	42008	+	816	203	218	199	154	115	85	108	119	106	327	361	384	724	586	509	737	815	754
gene-GJ690_RS14920	NZ_PHGV01000010.1	42123	42596	+	474	66	107	80	64	74	55	62	63	42	138	204	208	412	359	348	415	442	406
gene-GJ690_RS14925	NZ_PHGV01000010.1	42633	43883	-	1251	220	245	234	166	140	99	111	135	124	323	429	423	959	783	676	993	1112	991
gene-GJ690_RS14930	NZ_PHGV01000010.1	44060	46090	-	2031	337	377	360	236	243	187	178	221	186	558	699	683	1618	1311	1147	1732	1770	1508
gene-GJ690_RS14935	NZ_PHGV01000010.1	46407	47231	+	825	466	474	563	234	243	167	136	123	139	578	788	695	780	605	598	1831	1547	1459
gene-GJ690_RS14940	NZ_PHGV01000010.1	47317	48495	-	1179	262	282	266	166	147	145	131	162	149	411	455	526	977	838	723	1037	1197	995
gene-GJ690_RS14945	NZ_PHGV01000010.1	48858	50180	+	1323	283	373	327	229	191	186	169	185	149	534	640	643	1242	1091	853	1079	1144	1082
gene-GJ690_RS14950	NZ_PHGV01000010.1	50253	51707	+	1455	249	302	313	249	249	245	160	141	148	529	700	679	1182	1072	936	961	1076	849
gene-GJ690_RS14955	NZ_PHGV01000010.1	51875	52222	+	348	60	85	73	44	48	32	33	48	41	121	137	134	228	282	224	258	284	267
gene-GJ690_RS14960	NZ_PHGV01000010.1	52236	53231	-	996	189	232	200	135	97	99	112	122	96	329	430	367	793	693	571	786	866	783
gene-GJ690_RS14965	NZ_PHGV01000010.1	53407	53715	+	309	138	134	134	69	58	50	50	72	53	177	203	201	381	363	321	429	465	410
gene-GJ690_RS14970	NZ_PHGV01000010.1	53811	54722	+	912	134	187	130	118	89	83	86	78	69	204	323	293	653	532	435	702	675	645
gene-GJ690_RS14975	NZ_PHGV01000010.1	54732	56801	+	2070	328	397	333	190	181	148	146	150	188	537	733	714	1352	1169	1097	1526	1503	1321
gene-GJ690_RS14980	NZ_PHGV01000010.1	56865	57404	-	540	164	163	138	95	77	67	80	70	86	185	215	218	401	389	348	430	507	451
gene-GJ690_RS14985	NZ_PHGV01000010.1	57592	57804	-	213	1582	2364	3047	575	559	457	123	110	101	2827	1936	1799	866	500	465	1709	1499	1271
gene-GJ690_RS14990	NZ_PHGV01000010.1	58088	58378	-	291	3038	2703	3582	417	448	300	315	356	340	1961	1811	1905	1065	727	776	578	626	595
gene-GJ690_RS14995	NZ_PHGV01000010.1	58757	59467	+	711	320	363	415	155	142	85	108	106	89	399	587	613	507	410	375	615	674	563
gene-GJ690_RS15000	NZ_PHGV01000010.1	59526	60500	-	975	136	189	160	95	84	74	93	94	94	201	287	327	627	506	425	641	703	584
gene-GJ690_RS15005	NZ_PHGV01000010.1	60523	61803	-	1281	189	239	170	147	108	117	112	126	118	295	335	325	912	734	672	904	968	851
gene-GJ690_RS15010	NZ_PHGV01000010.1	61868	62806	-	939	136	201	135	111	93	79	80	84	107	265	296	278	700	539	569	706	763	693
gene-GJ690_RS15015	NZ_PHGV01000010.1	62810	63559	-	750	84	131	89	64	64	63	45	65	54	140	191	191	409	374	318	425	479	410
gene-GJ690_RS15020	NZ_PHGV01000010.1	63660	64676	-	1017	133	166	124	130	114	91	100	99	95	250	315	333	701	606	530	735	798	636
gene-GJ690_RS15025	NZ_PHGV01000010.1	64778	65440	-	663	77	99	74	84	60	51	62	52	51	142	204	212	463	350	360	497	510	413
gene-GJ690_RS15030	NZ_PHGV01000010.1	65601	67934	+	2334	355	383	358	268	256	181	211	214	218	521	765	753	1649	1383	1259	1717	1875	1541
gene-GJ690_RS15035	NZ_PHGV01000010.1	67903	68343	-	441	57	86	68	42	37	27	30	38	38	85	129	123	247	209	191	261	240	232
gene-GJ690_RS15040	NZ_PHGV01000010.1	68321	68902	-	582	101	157	119	96	77	77	71	73	79	202	244	282	454	395	401	494	494	431
gene-GJ690_RS15045	NZ_PHGV01000010.1	69062	69766	+	705	1034	944	1094	310	331	226	420	377	422	1279	1282	1588	1760	1314	1553	696	752	662
gene-GJ690_RS15050	NZ_PHGV01000010.1	70018	71220	+	1203	260	322	243	221	173	123	151	137	144	383	518	489	1166	988	839	1133	1198	1043
gene-GJ690_RS15055	NZ_PHGV01000010.1	71429	73120	+	1692	447	477	500	303	265	179	173	200	229	582	733	775	1280	1107	913	1495	1545	1399
gene-GJ690_RS15060	NZ_PHGV01000010.1	73212	73288	+	77	18	34	22	11	17	15	7	9	12	43	52	46	115	106	73	110	127	103
gene-GJ690_RS23270	NZ_PHGV01000010.1	73867	74103	+	237	46	44	50	22	23	21	21	18	14	66	72	90	142	131	91	160	167	170
gene-GJ690_RS15065	NZ_PHGV01000010.1	74018	75625	+	1608	315	349	302	228	160	135	148	173	173	473	591	582	1144	975	943	1311	1391	1199
gene-GJ690_RS15070	NZ_PHGV01000010.1	75819	76838	+	1020	157	218	172	148	98	95	71	85	93	239	341	370	782	628	531	762	839	660
gene-GJ690_RS15075	NZ_PHGV01000010.1	76848	77750	+	903	94	121	86	98	81	76	67	61	61	146	240	227	643	531	472	649	635	554
gene-GJ690_RS15080	NZ_PHGV01000010.1	77761	78744	+	984	185	179	157	133	120	89	85	99	105	267	349	363	762	614	544	747	796	633
gene-GJ690_RS15085	NZ_PHGV01000010.1	78741	79745	+	1005	142	190	146	140	119	100	95	82	93	258	337	331	743	621	598	693	770	667
gene-GJ690_RS15090	NZ_PHGV01000010.1	79922	81124	+	1203	281	289	274	147	127	103	117	124	116	372	424	480	788	675	604	794	929	798
gene-GJ690_RS15095	NZ_PHGV01000010.1	81169	82467	-	1299	373	356	298	232	177	153	179	163	179	503	572	569	1205	1100	896	1254	1402	1271
gene-GJ690_RS15100	NZ_PHGV01000010.1	82587	83783	-	1197	201	239	226	147	129	115	103	136	119	329	441	387	879	760	684	908	968	838
gene-GJ690_RS15105	NZ_PHGV01000010.1	84208	86193	+	1986	394	549	371	275	231	181	203	182	202	629	829	853	1479	1251	1109	1942	1978	1687
gene-GJ690_RS15110	NZ_PHGV01000010.1	86372	87658	+	1287	295	343	337	248	196	165	159	149	153	488	535	561	1063	1034	878	1139	1225	1125
gene-GJ690_RS15115	NZ_PHGV01000010.1	87880	89373	+	1494	322	351	335	185	167	145	203	195	203	466	556	565	1040	868	837	1210	1243	1054
gene-GJ690_RS15120	NZ_PHGV01000010.1	89473	90402	-	930	156	222	166	104	103	104	85	94	71	240	334	364	723	599	536	847	864	842
gene-GJ690_RS15125	NZ_PHGV01000010.1	90634	91401	+	768	210	264	254	153	110	109	134	118	122	324	332	380	902	691	702	617	729	629
gene-GJ690_RS15130	NZ_PHGV01000010.1	91480	93540	+	2061	720	723	749	428	355	255	343	372	379	905	1071	1156	2034	1772	1587	1798	2116	1825
gene-GJ690_RS15135	NZ_PHGV01000010.1	93625	94947	-	1323	288	324	305	219	180	158	137	148	182	384	524	549	1122	967	815	1120	1122	1171
gene-GJ690_RS15140	NZ_PHGV01000010.1	95281	96309	-	1029	202	229	187	156	119	93	88	72	84	318	371	390	920	751	677	848	888	866
gene-GJ690_RS15145	NZ_PHGV01000010.1	96357	97256	-	900	171	220	149	128	113	97	87	109	89	292	349	367	814	691	629	831	894	758
gene-GJ690_RS15150	NZ_PHGV01000010.1	97376	98134	+	759	154	200	160	112	119	81	105	106	104	270	360	315	716	581	566	788	798	792
gene-GJ690_RS15155	NZ_PHGV01000010.1	98501	99103	+	603	145	170	145	65	49	62	62	73	67	225	200	210	426	370	330	489	516	473
gene-GJ690_RS15160	NZ_PHGV01000010.1	99122	99472	-	351	61	100	64	45	37	28	30	37	27	107	118	136	253	224	184	246	288	239
gene-GJ690_RS15165	NZ_PHGV01000010.1	99559	100098	-	540	95	102	95	53	50	38	53	46	62	139	164	165	339	303	248	378	449	382
gene-GJ690_RS15170	NZ_PHGV01000010.1	100277	101866	+	1590	232	296	242	193	164	146	153	153	140	420	545	586	1100	1004	856	1104	1193	1032
gene-GJ690_RS15175	NZ_PHGV01000010.1	101897	103546	-	1650	280	378	331	194	146	141	148	181	173	464	604	618	1155	976	833	1173	1206	1051
gene-GJ690_RS15180	NZ_PHGV01000010.1	103977	105371	+	1395	352	308	390	165	158	126	143	126	158	460	481	527	981	833	748	1015	1193	1060
gene-GJ690_RS15185	NZ_PHGV01000010.1	105472	106824	-	1353	234	366	247	189	146	135	147	142	160	399	484	536	1107	888	766	1203	1284	1074
gene-GJ690_RS15190	NZ_PHGV01000010.1	106929	107771	-	843	127	184	122	114	77	91	78	62	78	258	328	325	642	539	484	710	715	651
gene-GJ690_RS15195	NZ_PHGV01000010.1	107986	110028	+	2043	320	389	328	245	197	171	210	218	177	515	733	737	1528	1311	1222	1536	1643	1386
gene-GJ690_RS15200	NZ_PHGV01000010.1	110037	110786	+	750	102	121	105	95	91	72	50	68	64	159	276	254	569	486	448	515	567	483
gene-GJ690_RS15205	NZ_PHGV01000010.1	110898	112097	-	1200	175	213	150	122	114	78	112	133	95	294	371	378	869	740	608	917	949	780
gene-GJ690_RS15210	NZ_PHGV01000010.1	112328	112831	+	504	101	102	115	85	72	51	55	60	55	171	221	207	426	360	310	444	520	470
gene-GJ690_RS15215	NZ_PHGV01000010.1	112919	114391	-	1473	317	341	302	207	186	158	180	180	166	470	579	655	1317	1106	1027	1268	1409	1170
gene-GJ690_RS15220	NZ_PHGV01000010.1	114684	115121	-	438	235	198	253	110	79	78	86	99	94	271	274	268	561	497	382	513	609	558
gene-GJ690_RS15225	NZ_PHGV01000010.1	115515	115850	+	336	738	720	770	226	181	138	249	233	211	768	673	850	664	481	436	362	404	365
gene-GJ690_RS15230	NZ_PHGV01000010.1	115915	117414	-	1500	383	453	484	272	249	205	157	153	155	552	803	809	1185	1011	970	1901	1794	1688
gene-GJ690_RS15235	NZ_PHGV01000010.1	117644	118840	+	1197	209	260	221	184	157	121	132	143	140	380	457	511	1044	815	750	1198	1180	1008
gene-GJ690_RS15240	NZ_PHGV01000010.1	118916	119317	-	402	71	101	80	60	47	36	50	47	48	124	120	156	382	279	253	391	379	334
gene-GJ690_RS15245	NZ_PHGV01000010.1	119400	120260	-	861	180	222	147	117	111	87	118	90	92	278	362	341	771	644	598	819	848	703
gene-GJ690_RS15250	NZ_PHGV01000010.1	120360	120866	+	507	123	142	131	82	57	60	63	51	73	165	201	234	456	353	309	408	482	435
gene-GJ690_RS15255	NZ_PHGV01000010.1	120858	121448	-	591	123	138	138	57	61	37	49	48	55	182	217	232	366	310	294	339	391	344
gene-GJ690_RS15260	NZ_PHGV01000010.1	121450	122679	-	1230	153	209	158	137	122	113	123	97	91	279	387	340	798	682	624	898	941	787
gene-GJ690_RS15265	NZ_PHGV01000010.1	122676	123407	-	732	76	97	78	70	52	44	53	49	44	148	191	179	407	318	293	417	411	306
gene-GJ690_RS15270	NZ_PHGV01000010.1	123404	123880	-	477	50	63	37	38	31	22	30	31	30	84	124	112	246	195	173	289	296	229
gene-GJ690_RS15275	NZ_PHGV01000010.1	123877	125046	-	1170	79	120	76	111	57	52	49	66	54	157	247	278	616	466	441	588	681	583
gene-GJ690_RS15280	NZ_PHGV01000010.1	125048	125584	-	537	45	74	44	51	41	43	28	28	37	89	140	137	365	340	300	387	435	355
gene-GJ690_RS15285	NZ_PHGV01000010.1	125715	128036	-	2322	200	296	197	237	182	149	140	153	143	433	579	623	1536	1212	1072	1393	1496	1298
gene-GJ690_RS15290	NZ_PHGV01000010.1	128005	128610	-	606	38	57	28	49	35	30	33	35	30	80	126	123	315	288	228	308	345	257
gene-GJ690_RS15295	NZ_PHGV01000010.1	128607	129029	-	423	38	50	31	32	16	15	17	20	20	79	80	83	179	160	122	180	213	189
gene-GJ690_RS15300	NZ_PHGV01000010.1	129032	130723	-	1692	201	267	210	188	163	132	126	115	138	315	496	473	1115	913	781	1147	1213	1052
gene-GJ690_RS15305	NZ_PHGV01000010.1	130714	131067	-	354	274	268	295	83	112	84	95	90	104	328	390	379	596	427	604	235	296	237
gene-GJ690_RS15310	NZ_PHGV01000010.1	131054	132415	-	1362	187	286	211	170	132	105	107	101	97	289	444	510	891	727	662	868	912	777
gene-GJ690_RS15315	NZ_PHGV01000010.1	132412	132993	-	582	44	85	50	54	43	46	40	31	39	88	126	133	355	284	255	328	365	286
gene-GJ690_RS15320	NZ_PHGV01000010.1	133000	133251	-	252	24	24	20	18	8	17	11	10	12	27	44	45	77	72	60	85	105	92
gene-GJ690_RS15325	NZ_PHGV01000010.1	133264	133521	-	258	38	41	30	17	19	12	19	21	16	52	69	67	129	120	94	138	123	132
gene-GJ690_RS15330	NZ_PHGV01000010.1	133502	134329	-	828	124	186	132	116	98	83	83	91	70	235	333	314	551	445	418	700	701	629
gene-GJ690_RS15335	NZ_PHGV01000010.1	134314	135036	-	723	137	165	145	101	88	85	83	86	90	219	270	290	624	522	460	676	651	558
gene-GJ690_RS15340	NZ_PHGV01000010.1	135077	136138	-	1062	303	307	279	139	125	99	141	142	136	377	439	482	837	722	641	944	1057	894
gene-GJ690_RS15345	NZ_PHGV01000010.1	136207	136584	-	378	138	127	134	84	66	47	70	74	70	179	211	238	491	359	354	449	524	440
gene-GJ690_RS15350	NZ_PHGV01000010.1	137000	138049	-	1050	235	292	276	179	160	127	132	155	152	404	556	549	1092	959	822	1076	1102	1081
gene-GJ690_RS15355	NZ_PHGV01000010.1	138182	139399	+	1218	147	173	136	199	147	115	109	115	111	236	328	385	1033	848	795	964	937	876
gene-GJ690_RS15360	NZ_PHGV01000010.1	139403	139960	-	558	227	336	261	166	154	138	142	157	134	338	486	447	877	568	543	1372	1240	1110
gene-GJ690_RS15365	NZ_PHGV01000010.1	140033	140698	-	666	196	173	198	121	92	74	81	68	94	224	265	270	558	470	435	608	641	585
gene-GJ690_RS15370	NZ_PHGV01000010.1	140868	141113	+	246	39	50	40	31	27	29	28	17	24	85	98	99	210	180	170	241	242	201
gene-GJ690_RS15375	NZ_PHGV01000010.1	141215	143425	-	2211	200	293	239	240	166	139	140	159	119	369	611	602	1406	1099	1010	1299	1486	1257
gene-GJ690_RS15380	NZ_PHGV01000010.1	143501	144127	-	627	83	92	95	75	64	52	41	40	57	138	198	191	478	396	340	489	497	400
gene-GJ690_RS15385	NZ_PHGV01000010.1	144269	144640	+	372	74	117	78	44	49	36	40	49	50	130	114	147	325	278	207	332	335	339
gene-GJ690_RS15390	NZ_PHGV01000010.1	144707	144982	-	276	36	43	22	22	14	21	16	22	21	55	64	85	149	120	143	164	198	177
gene-GJ690_RS15395	NZ_PHGV01000010.1	144972	145568	-	597	106	120	96	70	57	51	42	49	56	180	220	226	459	385	340	474	531	473
gene-GJ690_RS15400	NZ_PHGV01000010.1	145843	147363	+	1521	342	376	396	276	234	173	202	172	178	632	694	699	1351	1161	931	1819	1875	1686
gene-GJ690_RS15405	NZ_PHGV01000010.1	147366	148034	+	669	172	213	200	100	102	94	87	85	81	272	384	382	559	429	453	814	773	694
gene-GJ690_RS15410	NZ_PHGV01000010.1	148027	149085	+	1059	194	249	182	173	157	118	108	136	134	304	400	401	870	762	695	905	911	872
gene-GJ690_RS15415	NZ_PHGV01000010.1	149340	150194	+	855	566	616	941	384	323	243	297	252	230	567	759	782	977	745	681	1621	1555	1411
gene-GJ690_RS15420	NZ_PHGV01000010.1	150517	151620	+	1104	533	523	634	294	295	244	233	239	220	812	1068	1037	1199	974	930	1671	1664	1587
gene-GJ690_RS15425	NZ_PHGV01000010.1	151707	152090	-	384	68	74	63	36	29	31	44	32	26	109	105	137	212	181	139	222	262	206
gene-GJ690_RS15430	NZ_PHGV01000010.1	152515	153624	+	1110	257	303	253	198	142	116	149	139	153	392	511	489	989	753	631	1211	1278	1238
gene-GJ690_RS15435	NZ_PHGV01000010.1	153672	154598	+	927	131	141	118	109	87	67	78	89	98	172	281	295	622	517	502	595	675	576
gene-GJ690_RS15440	NZ_PHGV01000010.1	154595	155875	+	1281	192	227	159	186	114	112	86	123	121	336	429	374	996	755	688	928	987	858
gene-GJ690_RS15445	NZ_PHGV01000010.1	155872	156639	+	768	114	142	118	83	72	49	64	65	69	209	283	271	508	425	375	514	560	477
gene-GJ690_RS15450	NZ_PHGV01000010.1	156657	157370	+	714	148	161	161	93	85	75	82	89	71	246	360	303	610	470	469	637	608	525
gene-GJ690_RS15455	NZ_PHGV01000010.1	157470	157751	+	282	60	86	62	46	47	35	27	49	44	109	126	106	246	226	207	292	349	292
gene-GJ690_RS15465	NZ_PHGV01000010.1	158285	159601	+	1317	620	616	728	234	197	168	203	205	160	694	766	853	1267	1046	938	1129	1226	1082
gene-GJ690_RS15470	NZ_PHGV01000010.1	159701	160588	+	888	175	173	190	140	89	74	81	69	60	239	305	258	673	547	495	615	680	589
gene-GJ690_RS15475	NZ_PHGV01000010.1	160585	161430	+	846	152	179	158	85	82	54	64	72	62	231	277	276	591	468	380	563	607	535
gene-GJ690_RS15480	NZ_PHGV01000010.1	161432	162502	+	1071	262	355	297	149	119	109	111	109	121	404	539	512	797	634	564	750	853	743
gene-GJ690_RS15485	NZ_PHGV01000010.1	162499	163242	+	744	116	183	128	73	68	59	47	47	54	197	286	322	506	417	342	448	499	410
gene-GJ690_RS15490	NZ_PHGV01000010.1	163239	163682	-	444	159	244	187	94	84	55	56	53	45	237	401	332	485	349	360	462	453	394
gene-GJ690_RS15495	NZ_PHGV01000010.1	163801	165543	+	1743	330	412	375	222	222	155	149	181	166	515	633	632	1252	1043	913	1285	1402	1168
gene-GJ690_RS15500	NZ_PHGV01000010.1	165591	166475	-	885	150	179	134	97	89	62	78	78	65	222	278	247	589	471	449	600	674	588
gene-GJ690_RS15505	NZ_PHGV01000010.1	166520	167008	-	489	237	236	245	92	113	79	81	84	91	295	304	341	543	446	386	545	565	553
gene-GJ690_RS15510	NZ_PHGV01000010.1	167480	168517	+	1038	300	304	341	179	178	126	130	155	153	390	556	551	929	810	715	1050	1053	947
gene-GJ690_RS15515	NZ_PHGV01000010.1	168641	169336	+	696	188	223	213	111	82	79	178	143	137	344	382	383	743	552	520	1080	936	839
gene-GJ690_RS15520	NZ_PHGV01000010.1	169560	170555	+	996	196	242	208	138	103	85	99	115	109	266	411	360	781	657	590	892	983	814
gene-GJ690_RS15525	NZ_PHGV01000010.1	170696	171226	+	531	70	71	69	40	32	26	35	33	33	110	113	118	266	203	174	252	285	233
gene-GJ690_RS15530	NZ_PHGV01000010.1	171226	172566	+	1341	176	245	191	218	160	148	128	109	108	324	436	463	1094	936	787	1070	1231	970
gene-GJ690_RS15535	NZ_PHGV01000010.1	172655	173101	-	447	117	108	97	79	55	71	66	47	56	149	182	206	435	350	308	449	449	444
gene-GJ690_RS15540	NZ_PHGV01000010.1	174227	174820	-	594	119	145	101	92	55	67	49	80	54	176	245	236	518	450	379	544	636	556
gene-GJ690_RS15545	NZ_PHGV01000010.1	175011	176117	+	1107	537	571	615	370	430	434	182	197	171	870	1157	998	1761	1427	1629	1169	1186	994
gene-GJ690_RS15550	NZ_PHGV01000010.1	176431	178614	+	2184	535	634	548	364	301	267	313	301	279	808	926	1047	2031	1663	1591	1839	1992	1677
gene-GJ690_RS15555	NZ_PHGV01000010.1	178614	180587	+	1974	655	763	775	381	318	259	299	311	308	841	1155	1231	1896	1545	1488	1483	1611	1353
gene-GJ690_RS15560	NZ_PHGV01000010.1	180605	181900	+	1296	365	382	375	223	185	157	194	167	165	490	642	685	1129	972	872	1117	1217	1033
gene-GJ690_RS15565	NZ_PHGV01000010.1	181900	183333	+	1434	311	322	325	205	153	108	155	120	128	411	616	571	1111	849	769	955	1038	931
gene-GJ690_RS15570	NZ_PHGV01000010.1	183353	185800	+	2448	537	636	532	305	223	208	216	206	257	778	978	1064	1673	1295	1216	1597	1622	1469
gene-GJ690_RS15575	NZ_PHGV01000010.1	185982	187490	-	1509	335	476	388	249	226	174	172	179	169	571	699	680	1261	1055	937	1583	1618	1362
gene-GJ690_RS15580	NZ_PHGV01000010.1	187682	188008	+	327	117	109	131	63	65	62	33	38	45	157	178	189	284	259	221	368	391	335
gene-GJ690_RS15585	NZ_PHGV01000010.1	188112	188942	+	831	219	263	234	188	164	156	102	133	129	295	500	409	845	754	626	1039	1013	845
gene-GJ690_RS15590	NZ_PHGV01000010.1	189017	189775	+	759	169	203	169	134	114	86	82	98	108	264	401	368	726	610	558	773	752	695
gene-GJ690_RS15595	NZ_PHGV01000010.1	189817	192522	-	2706	655	755	790	409	381	312	269	277	294	926	1135	1263	2002	1716	1511	1995	2236	1845
gene-GJ690_RS15600	NZ_PHGV01000010.1	193154	195547	+	2394	366	497	407	316	238	233	238	247	226	659	792	846	1841	1488	1370	1903	1967	1768
gene-GJ690_RS15605	NZ_PHGV01000010.1	195560	197647	+	2088	251	390	297	212	200	161	170	147	159	469	642	703	1367	1109	1034	1381	1522	1222
gene-GJ690_RS15610	NZ_PHGV01000010.1	197679	198995	-	1317	240	269	229	184	132	116	112	173	121	352	479	483	964	812	770	977	1049	959
gene-GJ690_RS15615	NZ_PHGV01000010.1	199374	199949	-	576	265	304	264	138	122	110	122	120	97	317	528	489	644	510	434	623	739	645
gene-GJ690_RS15620	NZ_PHGV01000010.1	200008	200691	-	684	126	166	106	72	78	53	51	54	80	161	212	219	480	396	372	495	546	416
gene-GJ690_RS15625	NZ_PHGV01000010.1	200729	201499	+	771	107	150	88	100	122	65	77	93	66	209	291	312	596	503	426	675	697	610
gene-GJ690_RS15630	NZ_PHGV01000010.1	201576	201812	-	237	23	30	36	17	7	9	17	8	12	50	58	69	131	109	81	136	157	120
gene-GJ690_RS15635	NZ_PHGV01000010.1	201823	204141	-	2319	331	348	265	214	199	168	157	165	188	481	608	648	1441	1197	1044	1511	1581	1282
gene-GJ690_RS15640	NZ_PHGV01000010.1	204160	204387	-	228	60	61	62	18	20	12	17	22	24	67	76	73	182	131	115	174	195	188
gene-GJ690_RS15645	NZ_PHGV01000010.1	204818	207154	-	2337	379	462	357	256	230	196	214	197	202	600	817	833	1757	1382	1304	1844	1999	1618
gene-GJ690_RS15650	NZ_PHGV01000010.1	207251	207724	-	474	142	143	133	61	69	53	41	51	72	170	217	234	394	304	338	445	477	468
gene-GJ690_RS15655	NZ_PHGV01000010.1	207951	208670	+	720	189	225	188	80	72	65	83	90	79	252	277	320	453	482	376	538	550	529
gene-GJ690_RS15660	NZ_PHGV01000010.1	208667	210019	+	1353	290	321	250	195	152	141	109	130	140	358	472	497	992	775	737	989	1052	923
gene-GJ690_RS15665	NZ_PHGV01000010.1	210075	210371	-	297	131	122	133	43	36	38	36	42	34	138	141	146	205	168	144	224	206	228
gene-GJ690_RS15670	NZ_PHGV01000010.1	210484	210741	-	258	114	119	113	35	29	27	27	31	44	132	130	152	190	167	156	224	216	200
gene-GJ690_RS15675	NZ_PHGV01000010.1	210865	212487	-	1623	425	462	449	235	215	172	168	167	175	623	691	722	1366	1206	1004	1438	1552	1414
gene-GJ690_RS15680	NZ_PHGV01000010.1	212866	214584	+	1719	474	481	507	255	253	210	199	230	218	627	730	752	1394	1215	1028	1412	1451	1345
gene-GJ690_RS15685	NZ_PHGV01000010.1	214635	215513	-	879	170	187	147	121	96	89	64	97	84	212	300	267	576	516	495	661	745	605
gene-GJ690_RS15690	NZ_PHGV01000010.1	215538	215939	-	402	66	62	42	39	38	35	31	34	28	84	126	111	297	262	214	275	371	307
gene-GJ690_RS15695	NZ_PHGV01000010.1	215950	216618	-	669	172	202	182	94	74	59	57	68	88	232	251	275	506	507	370	514	613	544
gene-GJ690_RS15700	NZ_PHGV01000010.1	216679	218814	-	2136	380	453	373	259	229	200	207	218	207	643	769	733	1697	1373	1283	1782	1793	1678
gene-GJ690_RS15705	NZ_PHGV01000010.1	219138	219698	+	561	163	213	146	100	98	85	74	80	71	236	249	279	610	465	428	749	786	692
gene-GJ690_RS15710	NZ_PHGV01000010.1	219794	222346	-	2553	384	508	419	273	237	223	184	226	200	629	862	811	1704	1450	1279	2345	2367	2016
gene-GJ690_RS15715	NZ_PHGV01000010.1	222467	223246	+	780	124	173	143	129	94	83	104	99	96	209	327	306	652	559	542	638	686	645
gene-GJ690_RS15720	NZ_PHGV01000010.1	223246	223785	+	540	68	72	71	40	46	40	40	34	32	110	109	133	296	266	192	301	337	309
gene-GJ690_RS15725	NZ_PHGV01000010.1	223769	224239	+	471	44	57	39	54	39	25	27	27	35	99	89	124	249	222	187	244	257	243
gene-GJ690_RS15730	NZ_PHGV01000010.1	224229	224633	+	405	41	45	27	33	23	21	29	23	19	53	76	60	195	179	145	164	189	162
gene-GJ690_RS15735	NZ_PHGV01000010.1	224545	225783	+	1239	301	338	323	215	176	144	172	159	170	402	481	496	1142	908	788	1041	1134	1006
gene-GJ690_RS15740	NZ_PHGV01000010.1	226187	226708	+	522	229	183	207	132	91	82	67	83	75	281	298	282	500	412	311	735	710	645
gene-GJ690_RS15745	NZ_PHGV01000010.1	226764	227852	+	1089	250	287	281	155	134	113	147	132	120	366	504	429	787	658	618	875	863	819
gene-GJ690_RS15750	NZ_PHGV01000010.1	227949	229259	+	1311	280	431	373	181	191	151	132	129	133	510	658	659	878	749	675	1095	1016	924
gene-GJ690_RS15755	NZ_PHGV01000010.1	229377	230213	+	837	204	227	212	121	98	83	82	85	81	308	324	356	617	508	446	663	715	663
gene-GJ690_RS15760	NZ_PHGV01000010.1	230231	230908	+	678	124	97	94	60	66	39	56	54	62	142	153	176	354	267	280	381	470	356
gene-GJ690_RS15765	NZ_PHGV01000010.1	230901	231659	+	759	115	151	110	95	75	55	59	72	57	203	232	255	475	431	358	526	569	502
gene-GJ690_RS15770	NZ_PHGV01000010.1	231652	232656	+	1005	185	227	182	123	88	78	84	93	89	279	311	344	702	529	447	772	759	691
gene-GJ690_RS15775	NZ_PHGV01000010.1	232763	232930	-	168	61	46	41	18	16	16	15	17	13	60	44	69	82	75	80	101	110	132
gene-GJ690_RS15780	NZ_PHGV01000011.1	1	2125	-	2125	555	654	517	305	238	212	238	241	264	720	891	917	1633	1349	1296	1544	1795	1594
gene-GJ690_RS15785	NZ_PHGV01000011.1	2104	2838	-	735	67	56	36	66	59	47	32	38	41	75	111	142	323	264	256	314	299	240
gene-GJ690_RS15790	NZ_PHGV01000011.1	3335	3616	-	282	102	97	112	37	26	26	30	32	33	125	95	100	160	143	118	189	221	240
gene-GJ690_RS15795	NZ_PHGV01000011.1	5475	5551	+	77	20	29	24	11	9	11	12	12	7	21	26	24	62	49	35	52	60	57
gene-GJ690_RS15800	NZ_PHGV01000011.1	5556	5632	+	77	9	9	13	3	2	1	2	2	4	11	12	14	32	19	15	23	31	26
gene-GJ690_RS15805	NZ_PHGV01000011.1	5795	7441	-	1647	312	383	279	193	160	147	145	188	163	416	549	565	1150	988	854	1214	1264	1161
gene-GJ690_RS15810	NZ_PHGV01000011.1	7441	7989	-	549	72	77	78	52	33	38	37	37	42	114	111	153	260	254	225	307	311	260
gene-GJ690_RS15815	NZ_PHGV01000011.1	8157	12041	-	3885	762	895	756	527	390	338	432	431	413	1098	1372	1379	3034	2539	2249	2911	3371	2845
gene-GJ690_RS15820	NZ_PHGV01000011.1	12587	13522	+	936	329	323	306	124	116	89	118	132	149	367	367	427	685	684	527	756	864	780
gene-GJ690_RS15825	NZ_PHGV01000011.1	13622	14347	+	726	107	137	106	73	58	57	75	59	51	152	216	213	466	385	339	503	533	452
gene-GJ690_RS15830	NZ_PHGV01000011.1	14331	15083	-	753	98	144	100	113	91	63	68	65	67	192	219	266	590	468	423	527	612	512
gene-GJ690_RS15835	NZ_PHGV01000011.1	15080	16084	-	1005	106	148	112	138	107	88	78	79	91	192	273	272	708	557	551	646	720	568
gene-GJ690_RS15840	NZ_PHGV01000011.1	16071	17126	-	1056	172	197	187	123	125	85	111	113	100	304	344	362	812	687	587	815	885	725
gene-GJ690_RS15845	NZ_PHGV01000011.1	17313	18578	-	1266	250	328	265	172	133	120	137	152	130	386	473	467	1087	955	853	1076	1207	1021
gene-GJ690_RS15850	NZ_PHGV01000011.1	18686	20161	+	1476	226	267	220	164	107	105	111	109	116	325	402	480	1054	839	768	1070	1158	937
gene-GJ690_RS15855	NZ_PHGV01000011.1	20253	21464	-	1212	178	228	173	153	119	81	109	123	121	288	374	391	803	741	611	757	883	781
gene-GJ690_RS15860	NZ_PHGV01000011.1	21468	23360	-	1893	340	420	369	243	175	135	164	196	152	560	659	726	1371	1133	968	1368	1578	1268
gene-GJ690_RS15865	NZ_PHGV01000011.1	23442	23915	-	474	137	98	114	63	47	42	44	50	55	134	145	157	307	240	259	341	377	327
gene-GJ690_RS15870	NZ_PHGV01000011.1	23927	25354	-	1428	237	287	217	168	116	114	131	119	125	342	429	445	943	756	706	952	1050	877
gene-GJ690_RS15875	NZ_PHGV01000011.1	25646	26371	+	726	182	225	209	113	99	86	80	82	96	277	364	339	602	460	443	793	817	752
gene-GJ690_RS15880	NZ_PHGV01000011.1	26396	27094	+	699	178	185	191	103	78	75	83	87	83	273	299	310	534	466	435	591	668	541
gene-GJ690_RS15885	NZ_PHGV01000011.1	27129	28610	-	1482	273	336	305	206	194	166	158	159	148	450	535	590	1247	1061	913	1202	1296	1124
gene-GJ690_RS15890	NZ_PHGV01000011.1	29154	29294	+	141	139	132	135	68	58	56	24	37	51	158	184	180	257	223	228	329	295	324
gene-GJ690_RS15895	NZ_PHGV01000011.1	29698	30531	+	834	140	174	142	95	90	60	70	60	72	254	259	266	554	475	378	682	664	609
gene-GJ690_RS15900	NZ_PHGV01000011.1	30533	31351	+	819	107	163	98	94	76	73	66	68	62	201	257	258	601	516	435	627	674	564
gene-GJ690_RS15905	NZ_PHGV01000011.1	31351	32136	+	786	115	172	113	87	82	64	64	73	69	196	245	276	607	474	452	608	668	583
gene-GJ690_RS15910	NZ_PHGV01000011.1	32126	32803	+	678	56	69	69	54	43	36	29	32	29	120	172	133	313	283	259	338	397	337
gene-GJ690_RS15915	NZ_PHGV01000011.1	32813	33625	-	813	112	172	113	91	92	54	75	69	56	202	238	268	463	428	425	536	514	497
gene-GJ690_RS15920	NZ_PHGV01000011.1	33629	34414	-	786	95	135	98	93	102	79	74	69	64	145	246	239	605	509	430	559	620	558
gene-GJ690_RS15925	NZ_PHGV01000011.1	34411	35079	-	669	124	165	138	113	75	73	72	85	64	209	243	216	545	465	367	543	582	500
gene-GJ690_RS15930	NZ_PHGV01000011.1	35144	35821	-	678	82	114	106	74	59	55	55	39	62	159	194	194	389	334	295	464	488	389
gene-GJ690_RS15935	NZ_PHGV01000011.1	35832	37934	-	2103	387	450	345	222	192	157	203	226	194	626	635	707	1533	1223	1109	1566	1705	1545
gene-GJ690_RS15940	NZ_PHGV01000011.1	38055	38681	-	627	171	170	168	105	83	73	89	91	97	248	264	274	564	500	452	552	650	587
gene-GJ690_RS15945	NZ_PHGV01000011.1	39192	39401	-	210	146	86	100	38	26	39	41	40	41	120	118	122	230	194	193	249	283	260
gene-GJ690_RS15950	NZ_PHGV01000011.1	39495	40079	-	585	151	142	105	99	81	73	81	89	89	205	255	251	561	499	406	540	595	493
gene-GJ690_RS15955	NZ_PHGV01000011.1	40054	41835	-	1782	233	341	237	190	166	132	166	165	152	403	489	489	1224	1042	913	1131	1318	1077
gene-GJ690_RS15960	NZ_PHGV01000011.1	41997	42749	+	753	103	144	107	81	86	71	75	74	72	193	220	197	579	506	419	575	653	507
gene-GJ690_RS15965	NZ_PHGV01000011.1	42750	43772	+	1023	102	137	100	93	72	75	55	82	49	145	236	229	580	517	459	591	673	545
gene-GJ690_RS15970	NZ_PHGV01000011.1	43765	46836	+	3072	410	534	408	383	273	234	260	263	261	638	969	986	2203	1820	1623	2194	2467	1933
gene-GJ690_RS15975	NZ_PHGV01000011.1	46924	47736	-	813	363	385	416	129	120	95	126	129	146	481	525	608	948	707	778	642	646	548
gene-GJ690_RS15980	NZ_PHGV01000011.1	47758	48426	-	669	89	131	101	56	74	52	50	57	60	142	236	206	431	351	341	462	477	419
gene-GJ690_RS15985	NZ_PHGV01000011.1	48419	49441	-	1023	131	210	135	101	100	71	71	88	94	243	294	321	722	592	529	715	759	653
gene-GJ690_RS15990	NZ_PHGV01000011.1	50014	51435	+	1422	1142	1421	1293	409	323	264	418	378	349	1332	2183	2139	1818	1533	1292	2012	1758	1710
gene-GJ690_RS15995	NZ_PHGV01000011.1	51744	51980	+	237	15912	13943	17452	1779	4087	3056	623	629	669	23762	24016	22590	25011	17564	23930	10238	7091	7143
gene-GJ690_RS16000	NZ_PHGV01000011.1	52050	53051	-	1002	350	303	337	160	125	69	161	105	116	385	484	516	702	646	529	709	765	659
gene-GJ690_RS16005	NZ_PHGV01000011.1	53175	53591	-	417	200	183	198	93	61	59	81	78	67	238	210	254	361	342	334	428	467	420
gene-GJ690_RS16010	NZ_PHGV01000011.1	53604	54824	-	1221	327	287	274	139	125	86	169	160	172	322	468	489	856	751	731	897	891	732
gene-GJ690_RS16015	NZ_PHGV01000011.1	54821	56092	-	1272	254	302	256	148	146	94	178	166	139	342	500	456	962	751	702	1053	1033	890
gene-GJ690_RS16020	NZ_PHGV01000011.1	56067	56813	-	747	250	254	276	101	88	91	203	165	169	346	448	454	753	638	577	829	888	752
gene-GJ690_RS16025	NZ_PHGV01000011.1	56830	58317	-	1488	394	449	382	250	199	157	310	249	258	501	783	766	1236	1064	986	1577	1610	1402
gene-GJ690_RS16030	NZ_PHGV01000011.1	58326	58694	-	369	138	163	162	61	63	45	135	120	110	201	204	274	365	252	280	483	483	505
gene-GJ690_RS16035	NZ_PHGV01000011.1	59193	60068	-	876	139	194	186	115	87	78	90	90	96	272	346	336	683	542	536	886	826	739
gene-GJ690_RS16040	NZ_PHGV01000011.1	60191	61042	+	852	112	136	98	67	62	52	73	67	45	203	251	240	517	440	388	526	563	527
gene-GJ690_RS16045	NZ_PHGV01000011.1	61111	61299	-	189	1216	1155	1350	358	523	369	239	267	266	1381	1642	1405	2053	1168	1513	2062	1710	1988
gene-GJ690_RS16050	NZ_PHGV01000011.1	61377	61787	-	411	138	171	160	79	106	69	69	77	70	217	274	278	395	367	332	441	436	378
gene-GJ690_RS16055	NZ_PHGV01000011.1	61784	64840	-	3057	492	608	495	394	322	273	291	316	276	757	1014	1045	2109	1750	1559	2293	2447	2139
gene-GJ690_RS16060	NZ_PHGV01000011.1	65054	66163	+	1110	401	443	470	179	197	134	191	167	164	555	793	786	1257	999	881	1189	1184	1067
gene-GJ690_RS16065	NZ_PHGV01000011.1	66349	66456	+	108	108	87	116	40	27	27	24	33	34	135	105	95	130	119	101	160	160	171
gene-GJ690_RS16070	NZ_PHGV01000011.1	66639	67193	+	555	257	217	263	59	70	57	85	80	58	290	225	238	381	307	280	409	438	429
gene-GJ690_RS16075	NZ_PHGV01000011.1	67190	67546	+	357	115	98	111	37	42	40	29	32	42	121	118	109	172	131	126	191	194	223
gene-GJ690_RS16080	NZ_PHGV01000011.1	67549	68037	+	489	209	145	191	82	44	54	57	40	71	216	198	211	363	318	237	358	402	427
gene-GJ690_RS16085	NZ_PHGV01000011.1	68258	70633	-	2376	457	524	462	363	272	220	263	244	272	665	908	974	1782	1514	1295	1707	1943	1589
gene-GJ690_RS16090	NZ_PHGV01000011.1	70906	71262	+	357	122	102	120	57	49	35	42	59	42	152	130	154	252	236	204	282	297	291
gene-GJ690_RS16095	NZ_PHGV01000011.1	71310	72521	+	1212	236	298	222	182	142	126	125	128	134	341	437	487	1088	865	776	1035	1177	1039
gene-GJ690_RS16100	NZ_PHGV01000011.1	72761	73996	+	1236	309	288	319	213	152	128	129	138	126	393	479	487	1113	903	828	1083	1128	1037
gene-GJ690_RS16105	NZ_PHGV01000011.1	74018	74884	+	867	141	179	139	71	95	66	60	86	55	214	264	289	515	424	403	595	649	581
gene-GJ690_RS16110	NZ_PHGV01000011.1	74920	75678	+	759	132	178	167	115	83	80	88	79	83	244	289	313	589	542	479	723	759	664
gene-GJ690_RS16115	NZ_PHGV01000011.1	75835	77430	+	1596	276	371	287	174	193	110	140	170	157	484	519	513	1170	926	820	1108	1240	1022
gene-GJ690_RS16120	NZ_PHGV01000011.1	77444	78595	+	1152	181	210	173	120	86	77	74	81	110	256	319	317	704	560	507	720	813	696
gene-GJ690_RS16125	NZ_PHGV01000011.1	78649	79539	-	891	192	202	246	104	85	65	89	91	93	299	312	324	601	537	463	663	704	715
gene-GJ690_RS16130	NZ_PHGV01000011.1	80047	80811	+	765	142	175	124	110	98	78	90	88	87	220	290	322	659	542	481	606	723	593
gene-GJ690_RS16135	NZ_PHGV01000011.1	80833	81768	+	936	156	211	133	138	95	63	94	105	92	232	288	343	744	549	533	642	712	602
gene-GJ690_RS16140	NZ_PHGV01000011.1	81829	83118	+	1290	214	276	162	163	132	111	112	129	116	284	405	406	846	812	678	874	1001	826
gene-GJ690_RS16145	NZ_PHGV01000011.1	83115	83408	+	294	34	59	36	26	19	17	18	25	21	54	74	72	166	140	107	142	179	144
gene-GJ690_RS16150	NZ_PHGV01000011.1	83490	85115	+	1626	268	360	257	180	148	131	133	163	121	436	521	563	1152	993	835	1213	1320	1141
gene-GJ690_RS16155	NZ_PHGV01000011.1	85209	87587	-	2379	1072	1148	1318	792	757	616	601	579	571	1394	2166	1884	3367	2710	2589	8627	6993	6553
gene-GJ690_RS16160	NZ_PHGV01000011.1	87917	88750	+	834	205	196	199	126	102	87	85	113	102	282	354	356	678	541	490	732	785	767
gene-GJ690_RS16165	NZ_PHGV01000011.1	88906	89952	+	1047	182	229	210	135	113	94	113	100	101	263	395	397	884	706	667	916	878	857
gene-GJ690_RS16170	NZ_PHGV01000011.1	90131	90319	+	189	45	47	46	31	22	21	17	26	22	58	94	70	145	153	138	162	173	170
gene-GJ690_RS16175	NZ_PHGV01000011.1	90395	92377	+	1983	244	306	255	231	183	147	140	164	172	445	591	586	1461	1186	1019	1458	1527	1305
gene-GJ690_RS16180	NZ_PHGV01000011.1	92424	93452	+	1029	124	158	126	83	71	61	68	70	71	212	290	267	696	504	438	663	692	564
gene-GJ690_RS16185	NZ_PHGV01000011.1	93449	94270	+	822	81	119	69	65	44	47	62	46	58	147	197	190	438	372	330	459	511	416
gene-GJ690_RS16190	NZ_PHGV01000011.1	94270	95262	+	993	97	93	76	99	88	57	54	66	41	163	211	219	612	499	469	549	642	499
gene-GJ690_RS16195	NZ_PHGV01000011.1	95255	96034	+	780	111	163	134	100	86	69	71	79	66	188	300	226	573	447	467	545	607	509
gene-GJ690_RS16200	NZ_PHGV01000011.1	96031	97473	-	1443	293	380	323	219	209	162	148	132	154	412	607	617	937	736	704	1004	1045	899
gene-GJ690_RS16205	NZ_PHGV01000011.1	97535	98248	-	714	293	258	276	108	115	118	97	78	91	351	347	388	540	427	397	582	649	646
gene-GJ690_RS16210	NZ_PHGV01000011.1	98567	99031	-	465	119	124	136	55	57	31	49	52	54	147	184	196	355	315	295	503	543	425
gene-GJ690_RS16215	NZ_PHGV01000011.1	99109	99858	-	750	180	193	217	131	115	92	125	103	111	245	328	343	664	575	497	624	680	563
gene-GJ690_RS16220	NZ_PHGV01000011.1	99858	100409	-	552	180	192	203	84	66	53	58	59	77	212	246	267	400	340	270	419	441	381
gene-GJ690_RS16225	NZ_PHGV01000011.1	100476	101456	-	981	103	152	146	149	127	95	75	72	77	222	320	318	766	650	611	778	866	709
gene-GJ690_RS16230	NZ_PHGV01000011.1	101736	102035	-	300	1301	1405	1763	217	272	250	203	201	201	1537	1441	1757	1820	1148	1354	638	619	555
gene-GJ690_RS16235	NZ_PHGV01000011.1	102040	104427	-	2388	1049	1099	1195	452	427	322	360	330	309	1105	1448	1501	1975	1673	1504	1853	1844	1648
gene-GJ690_RS16240	NZ_PHGV01000011.1	104443	105426	-	984	195	254	203	146	126	98	130	120	113	348	367	408	839	670	625	859	966	807
gene-GJ690_RS16245	NZ_PHGV01000011.1	105627	105671	-	45	34	44	38	21	14	13	11	11	19	61	60	54	88	96	78	128	141	138
gene-GJ690_RS16250	NZ_PHGV01000011.1	105797	106153	-	357	1670	2039	2364	776	799	649	681	562	541	1969	2504	2430	2300	1398	1624	4119	2576	2654
gene-GJ690_RS16255	NZ_PHGV01000011.1	106209	106406	-	198	803	929	1160	328	342	263	321	225	254	996	1230	1267	1183	741	779	2413	1644	1673
gene-GJ690_RS16260	NZ_PHGV01000011.1	106503	107045	-	543	3478	3539	4377	1529	1736	1245	977	872	933	3776	5091	4728	4357	2868	3154	9419	6435	7784
gene-GJ690_RS16265	NZ_PHGV01000011.1	107049	108977	-	1929	1783	1718	2146	661	678	488	599	555	526	1888	2864	2697	2426	1809	1753	3894	3199	3019
gene-GJ690_RS16270	NZ_PHGV01000011.1	109283	109390	+	108	51	64	56	16	17	18	25	21	17	86	85	75	155	143	119	173	233	180
gene-GJ690_RS16275	NZ_PHGV01000011.1	109577	109810	-	234	262	217	300	44	80	60	74	60	71	353	333	335	382	294	288	308	290	250
gene-GJ690_RS16280	NZ_PHGV01000011.1	110076	110834	-	759	196	183	171	96	76	62	76	59	70	215	271	235	536	421	375	532	620	533
gene-GJ690_RS16285	NZ_PHGV01000011.1	111122	112051	+	930	237	254	223	116	109	89	107	113	112	328	445	426	736	617	574	863	893	780
gene-GJ690_RS16290	NZ_PHGV01000011.1	112315	113175	+	861	276	326	297	169	125	121	115	117	127	362	487	496	801	658	633	729	842	655
gene-GJ690_RS16295	NZ_PHGV01000011.1	113244	113780	-	537	342	458	350	206	156	118	178	161	175	533	507	581	845	694	648	854	917	882
gene-GJ690_RS16300	NZ_PHGV01000011.1	113951	114619	+	669	208	261	207	115	108	102	99	101	85	297	470	438	718	606	533	793	850	735
gene-GJ690_RS16305	NZ_PHGV01000011.1	114769	115530	+	762	156	210	172	106	85	52	82	73	91	235	292	299	632	581	452	636	704	642
gene-GJ690_RS16310	NZ_PHGV01000011.1	115626	116213	+	588	123	142	151	87	71	48	62	60	62	193	243	244	476	394	399	485	540	444
gene-GJ690_RS16315	NZ_PHGV01000011.1	116349	117740	+	1392	274	320	248	184	156	128	173	172	167	437	585	545	1083	915	794	1582	1626	1547
gene-GJ690_RS16320	NZ_PHGV01000011.1	117805	118068	-	264	145	135	156	91	76	67	41	62	63	191	211	195	303	262	240	340	326	350
gene-GJ690_RS16325	NZ_PHGV01000011.1	118260	120518	+	2259	618	664	553	332	290	216	287	285	296	686	871	868	1747	1421	1227	1680	1799	1576
gene-GJ690_RS16330	NZ_PHGV01000011.1	120556	121314	-	759	135	169	119	98	68	58	99	99	80	212	277	261	509	479	371	591	556	476
gene-GJ690_RS16335	NZ_PHGV01000011.1	121327	122682	-	1356	328	306	282	182	148	132	183	169	163	425	502	490	1021	862	762	1039	1152	1077
gene-GJ690_RS16340	NZ_PHGV01000011.1	122806	123648	-	843	254	205	238	103	74	81	94	100	84	290	307	321	556	507	433	689	697	694
gene-GJ690_RS16345	NZ_PHGV01000011.1	123659	124006	-	348	84	60	81	48	32	32	28	19	23	89	108	103	162	157	151	230	249	204
gene-GJ690_RS16350	NZ_PHGV01000011.1	124061	125419	-	1359	279	270	265	183	157	131	158	188	147	408	453	447	970	816	747	1025	1121	999
gene-GJ690_RS16355	NZ_PHGV01000011.1	125505	125825	-	321	148	145	151	61	48	31	49	55	47	181	174	162	317	244	211	419	492	442
gene-GJ690_RS16360	NZ_PHGV01000011.1	126124	126465	-	342	571	602	773	174	190	189	185	183	159	860	891	1072	1510	1119	1304	805	896	750
gene-GJ690_RS16365	NZ_PHGV01000011.1	126800	127630	+	831	299	303	264	183	163	134	131	145	145	385	494	438	871	688	684	969	958	936
gene-GJ690_RS16370	NZ_PHGV01000011.1	127762	128649	+	888	272	290	347	135	107	96	76	82	78	355	407	406	629	484	426	746	711	666
gene-GJ690_RS16375	NZ_PHGV01000011.1	128609	129184	-	576	116	143	111	96	72	57	54	49	51	180	218	244	406	364	328	444	480	434
gene-GJ690_RS16380	NZ_PHGV01000011.1	129527	130012	-	486	159	185	163	72	60	69	78	79	76	203	226	265	443	422	365	498	540	559
gene-GJ690_RS16385	NZ_PHGV01000011.1	130359	131324	-	966	176	190	188	110	106	62	127	92	115	268	390	360	676	619	551	672	712	552
gene-GJ690_RS16390	NZ_PHGV01000011.1	131317	132660	-	1344	256	317	312	156	140	107	174	187	170	416	562	570	1048	881	875	981	1052	838
gene-GJ690_RS16395	NZ_PHGV01000011.1	132657	134135	-	1479	172	203	166	129	83	71	127	119	117	251	346	361	787	648	664	761	825	651
gene-GJ690_RS16400	NZ_PHGV01000011.1	134132	135166	-	1035	191	203	208	132	76	77	109	104	126	297	380	336	683	708	566	796	894	696
gene-GJ690_RS16405	NZ_PHGV01000011.1	135163	136383	-	1221	216	307	274	140	134	112	163	156	152	417	522	522	915	823	758	903	972	868
gene-GJ690_RS16410	NZ_PHGV01000011.1	136828	137634	+	807	233	250	260	157	120	102	141	118	107	348	426	436	802	685	576	891	960	816
gene-GJ690_RS16415	NZ_PHGV01000011.1	137843	138514	+	672	164	172	178	100	76	67	82	89	74	192	274	288	619	513	440	564	632	556
gene-GJ690_RS16420	NZ_PHGV01000011.1	138511	139218	+	708	146	155	123	92	88	66	76	67	64	210	218	227	460	405	367	455	494	427
gene-GJ690_RS16425	NZ_PHGV01000011.1	139245	140414	+	1170	127	186	144	107	87	74	85	95	81	264	287	285	705	544	544	744	776	653
gene-GJ690_RS16430	NZ_PHGV01000011.1	140387	141922	+	1536	212	290	222	186	172	146	124	144	112	365	509	493	1274	1051	961	1255	1352	1068
gene-GJ690_RS16435	NZ_PHGV01000011.1	141922	142554	+	633	69	92	67	55	40	42	32	40	41	113	159	164	391	313	280	379	386	331
gene-GJ690_RS16440	NZ_PHGV01000011.1	142643	143950	+	1308	147	192	174	110	109	97	96	83	109	244	388	386	871	748	700	881	934	791
gene-GJ690_RS16445	NZ_PHGV01000011.1	143958	144581	-	624	67	98	56	55	53	46	39	45	46	102	166	179	449	353	334	448	456	376
gene-GJ690_RS16450	NZ_PHGV01000011.1	144574	145143	-	570	68	94	70	66	60	47	41	47	59	163	173	219	393	340	315	416	413	382
gene-GJ690_RS16455	NZ_PHGV01000011.1	145223	145630	+	408	73	80	81	59	41	34	42	34	28	115	152	168	294	226	237	305	350	305
gene-GJ690_RS16460	NZ_PHGV01000011.1	145596	145871	-	276	111	147	143	49	50	46	60	50	54	180	205	217	296	217	229	267	295	265
gene-GJ690_RS16465	NZ_PHGV01000011.1	146109	147452	+	1344	266	351	309	249	200	161	162	134	141	478	688	728	1077	875	811	1421	1343	1161
gene-GJ690_RS16470	NZ_PHGV01000011.1	147471	149411	-	1941	309	392	339	194	192	164	143	152	169	519	664	667	1181	1063	978	1445	1456	1252
gene-GJ690_RS16475	NZ_PHGV01000011.1	149416	150459	-	1044	131	158	160	115	100	81	89	82	76	222	351	300	599	505	461	708	683	566
gene-GJ690_RS16480	NZ_PHGV01000011.1	150576	151127	-	552	131	153	137	108	119	75	87	71	84	205	279	249	614	488	434	624	638	562
gene-GJ690_RS16485	NZ_PHGV01000011.1	151301	153157	+	1857	315	438	341	288	228	200	197	226	196	572	735	786	1619	1252	1225	1706	1830	1575
gene-GJ690_RS16490	NZ_PHGV01000011.1	153214	154230	+	1017	184	210	182	111	75	67	92	84	79	258	286	332	617	510	437	663	741	567
gene-GJ690_RS16495	NZ_PHGV01000011.1	154244	154882	+	639	108	131	126	74	69	65	78	50	60	193	233	253	477	424	395	458	503	476
gene-GJ690_RS16500	NZ_PHGV01000011.1	155041	155385	+	345	238	238	287	106	106	87	100	83	100	289	303	357	425	347	327	455	449	449
gene-GJ690_RS16505	NZ_PHGV01000011.1	155447	155722	-	276	147	181	181	93	93	79	63	53	81	261	264	260	409	334	290	560	605	508
gene-GJ690_RS16510	NZ_PHGV01000011.1	155764	156177	-	414	218	237	241	95	118	105	73	75	78	321	324	300	455	397	352	640	689	582
gene-GJ690_RS16515	NZ_PHGV01000011.1	156519	157514	+	996	1752	1001	2006	470	417	334	429	380	419	1179	1007	1055	1005	994	926	955	972	842
gene-GJ690_RS16520	NZ_PHGV01000011.1	157591	158475	+	885	127	182	129	88	65	60	68	58	59	207	227	245	467	375	356	477	517	444
gene-GJ690_RS16525	NZ_PHGV01000011.1	158512	159366	-	855	190	216	184	171	105	93	119	116	115	290	380	366	688	534	492	705	813	641
gene-GJ690_RS16530	NZ_PHGV01000011.1	159532	160278	-	747	315	349	373	148	136	124	128	119	130	417	496	474	752	634	581	989	1049	947
gene-GJ690_RS16535	NZ_PHGV01000011.1	160712	162646	+	1935	1467	1462	1576	429	365	275	472	409	439	1451	1811	2037	1941	1525	1569	1538	1653	1391
gene-GJ690_RS16540	NZ_PHGV01000011.1	162769	164046	+	1278	936	877	1000	320	261	177	252	229	213	861	1172	1260	1294	1131	1086	1280	1319	1130
gene-GJ690_RS16545	NZ_PHGV01000011.1	164133	164765	-	633	194	223	209	149	135	118	125	126	107	288	330	342	718	618	546	1112	1064	964
gene-GJ690_RS16550	NZ_PHGV01000011.1	164804	165214	-	411	116	109	123	50	42	33	50	48	28	163	133	143	234	242	201	711	615	658
gene-GJ690_RS16555	NZ_PHGV01000011.1	165228	165998	-	771	227	207	229	109	87	79	111	70	90	313	331	316	640	571	462	2183	2507	2726
gene-GJ690_RS16560	NZ_PHGV01000011.1	166176	167666	+	1491	409	402	412	182	180	124	170	160	178	530	535	567	1008	883	761	1123	1294	1199
gene-GJ690_RS16565	NZ_PHGV01000011.1	167712	168215	+	504	111	125	102	62	55	46	49	55	60	184	233	242	384	337	305	437	487	431
gene-GJ690_RS16570	NZ_PHGV01000011.1	168360	168806	+	447	66	77	76	46	52	41	38	56	39	121	144	141	332	243	188	266	333	290
gene-GJ690_RS16575	NZ_PHGV01000011.1	168763	169581	-	819	102	133	123	73	53	59	63	65	65	171	215	243	483	380	349	505	525	426
gene-GJ690_RS16580	NZ_PHGV01000011.1	169681	170868	+	1188	160	212	180	112	100	97	101	93	84	258	367	338	847	676	631	838	881	753
gene-GJ690_RS16585	NZ_PHGV01000011.1	170906	171613	-	708	171	151	136	87	69	60	90	83	76	196	243	252	588	465	423	516	540	487
gene-GJ690_RS16590	NZ_PHGV01000011.1	171812	172159	+	348	139	142	125	59	54	39	55	60	54	167	204	189	361	307	268	442	438	468
gene-GJ690_RS16595	NZ_PHGV01000011.1	172167	172415	-	249	96	99	104	53	52	28	36	47	51	122	146	159	290	224	195	290	323	290
gene-GJ690_RS16600	NZ_PHGV01000011.1	172603	173628	+	1026	238	260	224	140	101	82	107	126	107	317	367	397	745	687	618	927	965	864
gene-GJ690_RS16605	NZ_PHGV01000011.1	173676	173774	+	99	17	18	14	5	5	10	2	3	3	19	24	26	31	35	32	61	46	38
gene-GJ690_RS16610	NZ_PHGV01000011.1	173777	173851	+	75	9	5	6	5	6	1	1	1	3	6	15	11	24	17	15	30	22	35
gene-GJ690_RS16615	NZ_PHGV01000011.1	173901	174149	-	249	410	244	389	86	87	85	75	80	53	299	228	214	328	287	294	299	339	318
gene-GJ690_RS16620	NZ_PHGV01000011.1	174508	176655	+	2148	455	519	408	301	233	214	250	276	250	653	752	797	1676	1445	1289	1623	1911	1552
gene-GJ690_RS16625	NZ_PHGV01000011.1	176710	177354	-	645	154	138	137	79	65	58	81	74	83	187	194	222	485	367	375	488	509	488
gene-GJ690_RS16630	NZ_PHGV01000011.1	177563	177745	-	183	114	73	100	45	25	14	59	86	86	114	118	138	129	112	88	219	188	221
gene-GJ690_RS16635	NZ_PHGV01000011.1	177749	178111	-	363	199	209	217	106	91	68	127	142	104	261	290	311	420	359	298	632	556	596
gene-GJ690_RS16640	NZ_PHGV01000011.1	178287	178925	-	639	193	217	191	177	124	94	103	110	112	259	292	328	637	568	529	711	768	797
gene-GJ690_RS16645	NZ_PHGV01000011.1	179162	179788	+	627	275	205	305	130	95	76	104	113	102	287	317	360	641	508	515	733	693	743
gene-GJ690_RS16650	NZ_PHGV01000011.1	179846	180496	-	651	254	220	241	108	86	79	70	91	97	283	328	294	632	525	442	1359	1465	1836
gene-GJ690_RS16655	NZ_PHGV01000011.1	180614	181204	-	591	79	113	91	76	64	42	61	54	46	138	197	210	457	401	377	439	556	395
gene-GJ690_RS16660	NZ_PHGV01000011.1	181188	181982	-	795	124	126	114	90	71	62	78	72	68	180	279	271	505	451	375	464	566	431
gene-GJ690_RS16665	NZ_PHGV01000011.1	181976	182788	-	813	76	100	54	70	73	49	61	60	49	134	187	237	497	398	363	455	466	426
gene-GJ690_RS16670	NZ_PHGV01000011.1	182778	183752	-	975	92	133	106	129	80	90	64	89	79	173	289	245	656	573	493	644	708	591
gene-GJ690_RS16675	NZ_PHGV01000011.1	183752	185338	-	1587	358	377	366	248	212	161	175	180	180	488	614	603	1220	1000	898	1276	1411	1213
gene-GJ690_RS16680	NZ_PHGV01000011.1	185774	187861	+	2088	445	470	423	272	198	195	224	226	211	630	730	717	1548	1352	1206	1551	1704	1603
gene-GJ690_RS16685	NZ_PHGV01000011.1	188180	189025	+	846	381	324	280	134	127	109	134	118	140	404	356	412	703	581	529	825	884	811
gene-GJ690_RS16690	NZ_PHGV01000012.1	168	1304	+	1137	238	285	235	140	129	87	113	91	124	364	379	429	784	693	607	818	903	785
gene-GJ690_RS16695	NZ_PHGV01000012.1	1454	1666	+	213	75	66	93	44	36	37	35	32	38	95	97	105	178	124	116	195	186	161
gene-GJ690_RS16700	NZ_PHGV01000012.1	1748	2182	+	435	226	199	217	88	73	62	98	87	68	248	265	291	406	390	291	439	503	419
gene-GJ690_RS16705	NZ_PHGV01000012.1	2381	3316	+	936	175	227	198	147	119	78	108	98	82	375	375	384	731	626	511	1107	1165	1118
gene-GJ690_RS16710	NZ_PHGV01000012.1	3421	4794	-	1374	432	486	512	276	218	170	179	184	198	549	736	708	1146	976	868	1393	1426	1198
gene-GJ690_RS16715	NZ_PHGV01000012.1	4823	5005	-	183	131	103	147	57	41	40	42	55	41	128	121	121	242	197	162	232	267	204
gene-GJ690_RS16720	NZ_PHGV01000012.1	5280	6263	-	984	332	314	373	227	144	136	143	169	156	453	528	528	968	812	711	882	983	914
gene-GJ690_RS16725	NZ_PHGV01000012.1	6412	7578	-	1167	311	306	289	139	110	103	116	125	138	412	406	433	740	651	601	801	880	829
gene-GJ690_RS16735	NZ_PHGV01000012.1	10177	11409	+	1233	345	379	348	163	124	92	110	119	108	501	588	612	907	725	576	860	924	806
gene-GJ690_RS16740	NZ_PHGV01000012.1	11421	11984	-	564	139	172	147	108	80	63	86	72	79	217	256	227	455	410	332	622	631	547
gene-GJ690_RS16745	NZ_PHGV01000012.1	12209	12724	+	516	208	218	243	99	123	78	110	94	93	310	331	317	520	412	348	656	604	590
gene-GJ690_RS16750	NZ_PHGV01000012.1	12919	13671	+	753	823	864	943	335	279	197	206	155	175	864	1093	1128	1072	829	701	1908	1971	1712
gene-GJ690_RS16755	NZ_PHGV01000012.1	13862	14677	+	816	204	287	249	104	82	88	90	105	95	341	348	378	627	556	451	746	785	672
gene-GJ690_RS16760	NZ_PHGV01000012.1	14880	15827	+	948	1093	1364	1437	309	382	256	313	324	282	1560	1501	1987	1616	1067	1120	1395	1301	1283
gene-GJ690_RS16765	NZ_PHGV01000012.1	15876	16136	-	261	261	243	329	87	117	90	79	63	73	322	339	320	601	413	511	657	664	730
gene-GJ690_RS16770	NZ_PHGV01000012.1	16386	17411	+	1026	321	374	351	179	140	151	162	186	152	435	450	461	986	847	678	1017	1107	1046
gene-GJ690_RS16780	NZ_PHGV01000012.1	17557	17940	-	384	185	182	170	92	67	64	61	84	75	257	252	279	566	455	385	604	676	498
gene-GJ690_RS16785	NZ_PHGV01000012.1	18045	18815	+	771	175	214	203	130	114	96	82	105	92	252	309	297	617	600	510	807	870	762
gene-GJ690_RS16790	NZ_PHGV01000012.1	18832	19113	-	282	61	73	54	35	33	22	27	42	27	81	85	103	186	174	141	1187	1337	1270
gene-GJ690_RS16795	NZ_PHGV01000012.1	19179	19409	-	231	47	50	33	31	20	20	32	30	24	66	84	99	202	162	149	1814	2075	2070
gene-GJ690_RS16800	NZ_PHGV01000012.1	19525	20085	+	561	134	126	141	66	59	53	74	61	49	175	190	206	371	295	301	725	772	828
gene-GJ690_RS16805	NZ_PHGV01000012.1	20128	21741	-	1614	508	519	476	286	236	176	222	236	196	692	836	820	1543	1243	1057	1668	1753	1657
gene-GJ690_RS16810	NZ_PHGV01000012.1	21926	22654	+	729	152	163	156	69	72	59	59	91	69	232	207	297	526	459	382	573	698	525
gene-GJ690_RS16815	NZ_PHGV01000012.1	22629	23594	-	966	223	264	224	125	116	97	97	120	94	347	430	469	745	620	539	762	756	687
gene-GJ690_RS16820	NZ_PHGV01000012.1	23709	24215	+	507	314	340	350	118	148	115	141	134	154	465	633	632	557	511	429	1240	1100	1064
gene-GJ690_RS16825	NZ_PHGV01000012.1	24265	25809	-	1545	358	436	358	211	151	137	184	195	173	615	727	708	1160	944	790	1366	1384	1204
gene-GJ690_RS16830	NZ_PHGV01000012.1	25956	27017	-	1062	187	221	153	136	112	82	84	80	106	233	333	388	783	644	560	812	846	748
gene-GJ690_RS16835	NZ_PHGV01000012.1	27014	28411	-	1398	196	286	231	155	127	121	118	133	109	363	482	503	939	798	687	1087	1163	971
gene-GJ690_RS16840	NZ_PHGV01000012.1	28554	28871	-	318	150	149	118	50	61	46	52	48	47	226	221	265	346	251	240	512	424	378
gene-GJ690_RS16845	NZ_PHGV01000012.1	28948	29169	-	222	42	55	53	23	27	22	31	22	25	72	87	66	143	127	128	370	226	243
gene-GJ690_RS16850	NZ_PHGV01000012.1	29178	29537	-	360	60	89	74	59	49	46	38	46	31	115	148	162	293	237	215	843	587	578
gene-GJ690_RS16855	NZ_PHGV01000012.1	29537	29761	-	225	32	28	23	14	9	10	11	13	12	32	38	38	70	44	51	233	139	172
gene-GJ690_RS16860	NZ_PHGV01000012.1	29816	30484	-	669	178	188	197	102	77	77	86	85	86	252	256	291	552	427	389	2502	1606	1926
gene-GJ690_RS16865	NZ_PHGV01000012.1	30640	31629	+	990	164	225	182	120	112	83	106	111	113	316	382	370	749	686	645	781	921	813
gene-GJ690_RS16870	NZ_PHGV01000012.1	31742	33385	+	1644	348	382	340	228	199	170	193	168	193	520	590	588	1320	1069	933	1273	1457	1294
gene-GJ690_RS16875	NZ_PHGV01000012.1	33382	34347	+	966	137	132	146	85	78	61	52	65	62	178	241	239	558	426	357	525	580	528
gene-GJ690_RS16880	NZ_PHGV01000012.1	34334	35224	+	891	141	153	131	112	71	62	66	65	87	216	231	256	626	508	473	645	766	599
gene-GJ690_RS16885	NZ_PHGV01000012.1	35224	36216	+	993	185	225	180	121	100	82	90	110	115	315	371	399	770	577	543	730	836	718
gene-GJ690_RS16890	NZ_PHGV01000012.1	36218	37024	+	807	142	169	134	111	69	65	64	87	79	227	252	279	561	460	424	613	652	535
gene-GJ690_RS16895	NZ_PHGV01000012.1	37301	39820	+	2520	949	812	893	382	331	297	333	332	359	1051	982	1082	1997	1744	1431	2157	2466	2265
gene-GJ690_RS16900	NZ_PHGV01000012.1	39824	42340	+	2517	688	656	695	355	296	218	258	309	305	855	841	944	1790	1516	1303	1868	2150	1936
gene-GJ690_RS16905	NZ_PHGV01000012.1	42455	43144	-	690	252	216	233	136	115	95	97	119	90	286	311	348	649	547	478	728	785	716
gene-GJ690_RS16910	NZ_PHGV01000012.1	43655	44443	+	789	281	291	324	173	154	114	158	133	172	352	444	433	678	656	570	1110	1048	970
gene-GJ690_RS16915	NZ_PHGV01000012.1	44661	45818	+	1158	273	273	248	173	132	138	144	138	156	361	459	483	969	874	743	1050	1153	915
gene-GJ690_RS16920	NZ_PHGV01000012.1	45908	47842	+	1935	472	528	439	360	298	237	251	230	244	670	912	804	1613	1362	1318	2134	2057	1899
gene-GJ690_RS16925	NZ_PHGV01000012.1	48105	50096	+	1992	535	547	531	270	216	180	225	239	265	759	863	870	1411	1315	1103	1516	1660	1478
gene-GJ690_RS16930	NZ_PHGV01000012.1	50271	50462	+	192	79	96	92	42	37	44	30	33	29	104	139	127	190	161	161	246	280	266
gene-GJ690_RS16935	NZ_PHGV01000012.1	50559	51311	+	753	232	270	244	152	127	89	114	126	97	322	426	392	739	625	599	896	899	816
gene-GJ690_RS16940	NZ_PHGV01000012.1	51579	51797	+	219	2179	1385	1616	276	393	232	466	455	483	1951	1393	1714	3237	2050	3313	732	611	821
gene-GJ690_RS16945	NZ_PHGV01000012.1	51901	52227	-	327	180	150	161	61	63	63	49	57	47	171	205	261	372	262	245	686	620	646
gene-GJ690_RS16950	NZ_PHGV01000012.1	52228	52965	-	738	286	304	300	161	131	94	131	115	109	352	356	410	733	609	601	1337	1418	1248
gene-GJ690_RS16955	NZ_PHGV01000012.1	53152	54321	-	1170	386	332	368	192	137	127	118	117	115	428	591	575	858	710	656	1034	1062	878
gene-GJ690_RS16960	NZ_PHGV01000012.1	54328	54636	-	309	251	216	277	92	116	91	95	115	69	285	371	341	521	420	372	686	625	639
gene-GJ690_RS16965	NZ_PHGV01000012.1	54786	55550	-	765	390	402	438	188	149	133	159	165	158	484	660	637	898	751	638	906	980	893
gene-GJ690_RS16970	NZ_PHGV01000012.1	55748	56338	+	591	158	234	149	135	105	77	95	77	93	254	387	358	676	545	478	844	907	768
gene-GJ690_RS16975	NZ_PHGV01000012.1	56403	59078	-	2676	793	844	855	443	392	312	350	359	337	1116	1471	1479	2501	2105	1915	2341	2541	2246
gene-GJ690_RS23275	NZ_PHGV01000012.1	59422	59592	-	171	80	106	99	39	41	31	38	43	38	118	144	145	253	225	203	281	304	271
gene-GJ690_RS16980	NZ_PHGV01000012.1	59595	59756	-	162	85	97	111	61	40	44	28	40	47	134	124	122	214	178	157	274	234	259
gene-GJ690_RS16985	NZ_PHGV01000012.1	60032	61006	-	975	276	297	277	148	105	111	107	121	98	349	433	417	737	639	603	1183	1126	1136
gene-GJ690_RS16990	NZ_PHGV01000012.1	61202	63799	-	2598	591	706	616	290	292	244	266	253	266	846	997	990	1765	1487	1333	2191	2117	1976
gene-GJ690_RS16995	NZ_PHGV01000012.1	64199	64450	+	252	578	697	817	151	203	132	278	247	288	717	694	683	1345	865	990	1052	967	1062
gene-GJ690_RS17000	NZ_PHGV01000012.1	64559	65605	-	1047	344	332	311	194	177	147	133	132	143	425	484	499	988	819	709	1112	1117	1108
gene-GJ690_RS17005	NZ_PHGV01000012.1	65827	66588	+	762	146	181	135	103	83	73	96	86	83	282	337	319	659	534	547	774	836	717
gene-GJ690_RS17010	NZ_PHGV01000012.1	66585	67175	+	591	92	131	91	65	49	58	71	49	60	157	217	224	397	379	331	487	510	484
gene-GJ690_RS17015	NZ_PHGV01000012.1	67259	68134	-	876	255	278	258	133	127	95	117	120	99	366	455	456	778	653	584	990	971	903
gene-GJ690_RS17020	NZ_PHGV01000012.1	68235	68855	-	621	162	219	181	82	74	59	62	73	53	266	333	339	505	391	341	652	675	652
gene-GJ690_RS17025	NZ_PHGV01000012.1	68852	69730	-	879	231	264	226	128	126	100	96	108	89	321	413	456	775	622	567	1017	979	913
gene-GJ690_RS17030	NZ_PHGV01000012.1	70009	71571	+	1563	250	285	212	177	151	124	138	145	122	387	441	488	1036	868	771	1021	1183	1043
gene-GJ690_RS17035	NZ_PHGV01000012.1	71571	73166	+	1596	167	229	160	156	107	95	114	107	107	280	394	431	921	783	754	961	1085	898
gene-GJ690_RS17040	NZ_PHGV01000012.1	73170	74528	+	1359	154	210	188	144	104	94	77	97	108	282	405	382	725	618	552	878	985	782
gene-GJ690_RS17045	NZ_PHGV01000012.1	74539	75732	+	1194	214	267	255	178	151	101	132	156	139	401	514	462	994	895	740	995	1069	905
gene-GJ690_RS17050	NZ_PHGV01000012.1	75732	76538	+	807	136	177	152	95	73	65	79	64	74	227	302	324	545	474	379	563	567	512
gene-GJ690_RS17055	NZ_PHGV01000012.1	76572	78044	-	1473	431	497	439	258	232	165	224	216	185	601	661	663	1282	1070	900	1291	1465	1346
gene-GJ690_RS17060	NZ_PHGV01000012.1	78146	78421	-	276	78	79	87	36	38	32	41	41	33	110	123	151	257	230	187	260	261	236
gene-GJ690_RS17065	NZ_PHGV01000012.1	78553	79191	-	639	225	235	218	147	103	109	117	115	132	298	328	340	701	654	537	738	819	696
gene-GJ690_RS17070	NZ_PHGV01000012.1	79588	80331	+	744	171	149	165	107	88	68	77	91	78	239	315	317	659	569	466	749	805	692
gene-GJ690_RS17075	NZ_PHGV01000012.1	80387	80926	+	540	151	129	124	92	65	56	79	59	60	167	210	208	454	392	348	459	530	498
gene-GJ690_RS17080	NZ_PHGV01000012.1	81082	81483	+	402	144	164	127	109	76	65	63	92	63	211	212	241	435	383	322	563	539	531
gene-GJ690_RS17085	NZ_PHGV01000012.1	81564	82280	-	717	147	148	158	106	78	68	73	59	80	195	251	291	529	466	426	701	707	658
gene-GJ690_RS17090	NZ_PHGV01000012.1	82505	82801	+	297	149	138	137	81	86	65	43	48	63	213	214	199	362	275	245	525	549	526
gene-GJ690_RS23280	NZ_PHGV01000012.1	83245	83406	-	162	117	93	97	40	33	28	37	37	45	139	121	140	243	202	189	281	316	297
gene-GJ690_RS17095	NZ_PHGV01000012.1	83612	83785	-	174	117	146	140	93	118	80	72	71	83	194	204	200	415	328	332	360	394	339
gene-GJ690_RS17100	NZ_PHGV01000012.1	83928	85388	+	1461	373	417	393	208	170	148	182	173	189	519	612	602	1150	986	875	1233	1289	1147
gene-GJ690_RS17105	NZ_PHGV01000012.1	85423	85752	+	330	106	99	94	89	79	69	41	25	40	125	138	140	268	230	188	423	421	505
gene-GJ690_RS17110	NZ_PHGV01000012.1	85788	86624	-	837	279	328	322	179	152	119	106	96	114	393	468	424	731	664	617	885	952	892
gene-GJ690_RS17115	NZ_PHGV01000012.1	86671	87675	-	1005	188	252	193	133	108	77	124	133	107	312	359	432	712	597	587	755	836	701
gene-GJ690_RS17120	NZ_PHGV01000012.1	87672	88685	-	1014	247	220	210	152	116	89	138	120	118	344	337	358	782	638	563	739	770	747
gene-GJ690_RS17125	NZ_PHGV01000012.1	88697	89605	-	909	173	223	144	152	110	118	106	103	95	238	320	345	770	641	583	695	789	657
gene-GJ690_RS17130	NZ_PHGV01000012.1	89624	90544	-	921	196	212	189	120	82	89	64	90	86	292	338	356	660	531	496	697	763	692
gene-GJ690_RS17135	NZ_PHGV01000012.1	90666	92297	-	1632	513	505	475	225	201	206	171	195	189	638	800	786	1102	940	825	1408	1407	1391
gene-GJ690_RS17140	NZ_PHGV01000012.1	93070	93717	-	648	285	346	328	182	154	142	126	120	140	353	404	457	827	705	597	870	855	807
gene-GJ690_RS17145	NZ_PHGV01000012.1	94204	96882	+	2679	679	733	687	336	322	283	312	304	310	1003	1133	1243	2143	1767	1599	2047	2273	2036
gene-GJ690_RS17150	NZ_PHGV01000012.1	97126	97743	-	618	331	348	336	197	178	150	148	167	154	474	459	507	952	874	748	1170	1362	1360
gene-GJ690_RS17155	NZ_PHGV01000012.1	98392	98805	+	414	144	152	138	59	50	39	60	62	60	240	210	251	372	343	320	553	536	582
gene-GJ690_RS17160	NZ_PHGV01000012.1	98943	99851	-	909	340	349	412	156	149	106	135	153	122	467	460	443	745	664	576	820	906	874
gene-GJ690_RS17165	NZ_PHGV01000012.1	100055	101068	-	1014	270	363	290	176	142	132	123	156	149	434	489	513	881	756	697	944	983	941
gene-GJ690_RS17170	NZ_PHGV01000012.1	101159	102064	-	906	448	437	493	211	211	159	152	152	167	495	657	605	1043	895	799	850	949	870
gene-GJ690_RS17175	NZ_PHGV01000012.1	102176	102631	+	456	74	100	96	62	50	47	55	48	52	140	134	178	350	293	227	338	366	304
gene-GJ690_RS17180	NZ_PHGV01000012.1	102686	103528	+	843	180	212	205	123	103	84	117	83	84	253	301	345	555	518	430	667	744	632
gene-GJ690_RS17185	NZ_PHGV01000012.1	103684	103768	+	85	21	20	21	28	21	20	14	17	12	46	34	39	39	51	40	57	57	51
gene-GJ690_RS17190	NZ_PHGV01000012.1	103813	103944	+	132	19	43	19	26	26	23	3	16	11	47	61	55	84	74	71	115	136	106
gene-GJ690_RS17195	NZ_PHGV01000012.1	103980	104064	+	85	29	33	28	37	39	41	16	19	13	56	74	79	76	59	61	84	83	73
gene-GJ690_RS17200	NZ_PHGV01000012.1	104110	104240	+	131	15	25	19	20	19	4	9	10	11	32	38	49	85	80	66	84	104	100
gene-GJ690_RS17205	NZ_PHGV01000012.1	104370	105047	-	678	103	132	99	90	86	50	65	76	53	213	267	264	525	418	377	491	554	405
gene-GJ690_RS17210	NZ_PHGV01000012.1	105047	105757	-	711	76	109	69	69	55	43	51	56	40	149	185	218	379	323	359	407	402	359
gene-GJ690_RS17215	NZ_PHGV01000012.1	105754	107292	-	1539	208	240	207	136	86	79	102	105	96	333	414	395	797	655	637	815	901	836
gene-GJ690_RS17220	NZ_PHGV01000012.1	107289	111032	-	3744	525	717	561	393	338	299	317	345	297	866	1181	1147	2548	2230	1858	2509	2838	2444
gene-GJ690_RS17225	NZ_PHGV01000012.1	111548	112939	-	1392	269	301	264	190	134	119	130	141	172	448	498	545	1201	944	823	1142	1170	1016
gene-GJ690_RS17230	NZ_PHGV01000012.1	113279	115075	+	1797	299	380	322	235	204	160	142	143	152	462	550	635	1188	1069	1022	1439	1528	1289
gene-GJ690_RS17235	NZ_PHGV01000012.1	115068	115718	+	651	110	154	127	89	55	67	78	57	63	154	228	207	466	404	361	525	549	469
gene-GJ690_RS17240	NZ_PHGV01000012.1	115738	117123	-	1386	197	251	187	148	146	122	110	117	141	324	429	398	893	771	653	951	1047	887
gene-GJ690_RS17245	NZ_PHGV01000012.1	117226	119826	-	2601	269	429	247	305	241	179	203	220	202	503	729	690	1766	1458	1270	1705	1932	1622
gene-GJ690_RS17250	NZ_PHGV01000012.1	119823	123890	-	4068	471	620	411	423	345	275	290	367	300	789	993	1077	2568	2076	1891	2423	2744	2279
gene-GJ690_RS17255	NZ_PHGV01000012.1	123900	124688	-	789	99	128	95	81	79	57	71	73	65	165	238	248	521	470	455	522	580	472
gene-GJ690_RS17260	NZ_PHGV01000012.1	124698	125573	-	876	106	109	100	101	80	67	65	86	71	194	246	282	624	604	504	627	670	547
gene-GJ690_RS17265	NZ_PHGV01000012.1	125575	126834	-	1260	110	183	131	130	111	85	79	85	102	251	335	362	882	746	660	881	993	801
gene-GJ690_RS17270	NZ_PHGV01000012.1	127061	128242	-	1182	231	235	203	161	137	102	119	117	98	291	415	358	827	669	622	895	947	845
gene-GJ690_RS17275	NZ_PHGV01000012.1	128317	128670	+	354	152	154	153	73	67	92	68	63	57	182	208	217	430	339	301	505	529	512
gene-GJ690_RS17280	NZ_PHGV01000012.1	128934	129179	+	246	90	117	131	53	49	45	51	68	50	156	198	219	298	280	260	361	365	317
gene-GJ690_RS17285	NZ_PHGV01000012.1	129227	129922	-	696	323	270	401	190	170	143	186	126	160	427	473	523	738	614	676	743	774	800
gene-GJ690_RS17290	NZ_PHGV01000012.1	130321	131421	+	1101	227	269	189	134	106	85	105	117	80	352	421	460	815	641	583	874	876	802
gene-GJ690_RS17295	NZ_PHGV01000012.1	131527	132381	-	855	274	323	293	183	171	142	121	139	133	371	523	503	775	659	593	1157	1037	973
gene-GJ690_RS17300	NZ_PHGV01000012.1	132417	133226	-	810	148	164	187	72	89	71	53	53	68	210	283	296	432	360	307	737	745	730
gene-GJ690_RS17305	NZ_PHGV01000012.1	133229	133621	-	393	46	46	50	27	16	19	14	22	19	50	89	112	189	183	134	195	221	187
gene-GJ690_RS17310	NZ_PHGV01000012.1	133618	134451	-	834	76	116	63	68	55	51	39	64	41	129	230	220	462	361	358	554	553	442
gene-GJ690_RS17315	NZ_PHGV01000012.1	134451	135533	-	1083	152	163	159	119	95	82	75	74	58	284	424	358	503	472	412	1085	919	891
gene-GJ690_RS17320	NZ_PHGV01000012.1	135575	136831	-	1257	334	404	516	362	374	252	95	117	121	709	821	755	1049	783	680	2099	2128	2093
gene-GJ690_RS17325	NZ_PHGV01000012.1	137043	137666	+	624	106	133	113	94	73	54	65	80	69	181	231	224	494	440	349	509	596	495
gene-GJ690_RS17330	NZ_PHGV01000012.1	137663	138514	+	852	362	340	428	278	276	241	134	129	118	417	606	592	732	638	661	1836	1361	1304
gene-GJ690_RS17335	NZ_PHGV01000012.1	138781	139728	+	948	821	665	1097	550	506	470	316	261	268	709	1902	1341	958	983	893	4964	2736	2240
gene-GJ690_RS17340	NZ_PHGV01000012.1	139853	141532	+	1680	382	408	383	199	179	148	154	161	149	476	639	604	1217	962	956	1291	1355	1063
gene-GJ690_RS17345	NZ_PHGV01000012.1	141639	142181	+	543	167	146	150	79	53	56	73	51	53	203	170	178	408	358	287	438	533	458
gene-GJ690_RS17350	NZ_PHGV01000012.1	142826	143878	+	1053	234	263	220	131	127	80	96	117	110	344	368	449	825	729	609	843	936	820
gene-GJ690_RS17355	NZ_PHGV01000012.1	143944	145008	+	1065	143	202	129	125	101	90	90	104	90	252	360	371	866	761	711	819	954	754
gene-GJ690_RS17360	NZ_PHGV01000012.1	145005	145826	+	822	129	124	81	71	44	55	72	60	71	173	181	222	457	391	354	499	509	495
gene-GJ690_RS17365	NZ_PHGV01000012.1	145845	146285	+	441	63	83	63	44	25	33	37	40	27	115	127	133	315	226	228	295	345	267
gene-GJ690_RS17370	NZ_PHGV01000012.1	146312	146860	+	549	70	80	74	58	45	45	36	44	40	115	151	164	359	304	248	414	407	381
gene-GJ690_RS17375	NZ_PHGV01000012.1	146862	148034	+	1173	183	210	131	149	121	98	112	119	115	279	328	333	924	704	642	819	916	829
gene-GJ690_RS17380	NZ_PHGV01000012.1	148039	148848	+	810	169	179	150	102	76	72	74	63	82	240	314	345	602	556	467	623	663	603
gene-GJ690_RS17385	NZ_PHGV01000012.1	148895	149173	-	279	330	343	351	83	99	56	154	157	151	447	460	622	1201	1058	1377	542	587	621
gene-GJ690_RS17390	NZ_PHGV01000012.1	149448	150032	+	585	110	134	98	69	51	59	64	62	64	170	218	213	410	350	340	521	563	537
gene-GJ690_RS17395	NZ_PHGV01000012.1	150148	151242	+	1095	262	285	299	153	155	120	122	110	114	383	420	416	920	753	651	1108	1196	1059
gene-GJ690_RS17400	NZ_PHGV01000012.1	151744	152460	+	717	210	204	226	100	102	73	80	111	99	248	263	265	434	387	334	693	696	638
gene-GJ690_RS17405	NZ_PHGV01000012.1	152693	153790	-	1098	1159	1020	1395	1128	993	571	1219	971	1019	1635	2172	1824	2464	2265	2110	6061	5615	5135
gene-GJ690_RS17410	NZ_PHGV01000012.1	153893	154804	+	912	236	263	227	159	123	113	144	141	156	336	420	395	861	710	653	893	969	845
gene-GJ690_RS17415	NZ_PHGV01000012.1	154905	156383	-	1479	351	386	369	258	166	126	164	184	164	460	599	584	1070	954	822	1228	1305	1131
gene-GJ690_RS17420	NZ_PHGV01000012.1	156386	157099	-	714	277	290	259	169	140	121	140	131	147	394	397	475	834	663	562	919	914	902
gene-GJ690_RS17425	NZ_PHGV01000012.1	157243	157857	+	615	186	165	165	101	83	50	85	83	80	224	196	215	423	320	311	404	513	450
gene-GJ690_RS17430	NZ_PHGV01000012.1	157868	158629	+	762	224	187	194	92	66	53	91	95	106	255	253	266	494	431	383	535	621	560
gene-GJ690_RS17435	NZ_PHGV01000012.1	158658	158918	+	261	89	98	77	31	32	32	28	36	23	112	118	105	161	185	117	204	262	255
gene-GJ690_RS17440	NZ_PHGV01000012.1	159048	159174	-	127	46	50	35	31	33	29	40	37	26	51	62	70	125	118	115	165	129	137
gene-GJ690_RS17445	NZ_PHGV01000013.1	4	1032	-	1029	292	199	311	84	91	73	79	74	89	316	261	268	346	329	298	386	458	476
gene-GJ690_RS17450	NZ_PHGV01000013.1	1180	2181	-	1002	176	136	183	50	40	40	44	39	36	190	147	152	241	211	177	269	257	278
gene-GJ690_RS17455	NZ_PHGV01000013.1	2199	3212	-	1014	215	181	232	69	54	61	54	56	79	230	212	207	313	278	226	364	431	418
gene-GJ690_RS17460	NZ_PHGV01000013.1	3229	4026	-	798	288	258	263	126	111	96	99	116	95	366	314	296	543	484	435	735	678	689
gene-GJ690_RS17465	NZ_PHGV01000013.1	4019	5143	-	1125	337	323	410	187	155	154	159	145	157	487	523	538	882	751	640	1035	1054	1044
gene-GJ690_RS17470	NZ_PHGV01000013.1	5140	6210	-	1071	386	384	458	174	179	149	154	141	147	524	550	481	869	784	665	1204	1227	1177
gene-GJ690_RS17475	NZ_PHGV01000013.1	6609	7886	+	1278	317	304	313	204	162	141	148	155	125	428	491	504	1070	918	792	1103	1169	981
gene-GJ690_RS17480	NZ_PHGV01000013.1	7895	8374	+	480	105	117	113	53	47	48	43	46	49	178	170	196	300	277	236	440	457	393
gene-GJ690_RS17485	NZ_PHGV01000013.1	8389	9198	-	810	148	193	168	129	121	94	122	112	88	238	364	328	709	648	517	791	942	746
gene-GJ690_RS17490	NZ_PHGV01000013.1	9297	9464	-	168	78	78	75	39	29	25	34	42	31	99	110	147	140	112	116	241	214	240
gene-GJ690_RS17495	NZ_PHGV01000013.1	9485	9721	-	237	734	966	823	381	364	252	316	241	279	1048	1268	1285	994	628	622	1802	1580	1488
gene-GJ690_RS17500	NZ_PHGV01000013.1	9997	10662	-	666	526	675	634	280	240	168	271	229	225	748	870	970	1155	881	892	1430	1314	1187
gene-GJ690_RS17505	NZ_PHGV01000013.1	10832	12052	+	1221	291	299	295	207	193	136	177	154	161	457	615	605	1130	965	823	1364	1455	1263
gene-GJ690_RS17510	NZ_PHGV01000013.1	12030	12488	+	459	80	115	90	55	60	38	52	49	49	139	193	215	378	315	271	566	559	504
gene-GJ690_RS17515	NZ_PHGV01000013.1	12605	13201	+	597	152	178	170	86	73	57	58	73	82	256	303	328	592	474	420	792	713	668
gene-GJ690_RS17520	NZ_PHGV01000013.1	13291	13932	-	642	188	209	174	134	117	80	90	88	95	266	307	314	577	518	436	1066	890	845
gene-GJ690_RS17525	NZ_PHGV01000013.1	13998	14714	-	717	151	166	141	106	88	74	71	66	71	259	314	296	471	449	401	1028	1017	848
gene-GJ690_RS17530	NZ_PHGV01000013.1	14840	15703	+	864	376	352	379	176	174	127	158	131	156	443	511	503	901	848	711	1247	1229	1129
gene-GJ690_RS17535	NZ_PHGV01000013.1	15963	16580	+	618	122	152	129	94	75	60	76	94	79	189	232	253	509	451	405	567	585	487
gene-GJ690_RS17540	NZ_PHGV01000013.1	16577	18256	-	1680	380	414	344	244	195	175	209	203	204	527	618	635	1352	1165	998	1405	1552	1348
gene-GJ690_RS17545	NZ_PHGV01000013.1	18518	19141	+	624	455	421	549	175	146	117	130	95	137	494	510	515	689	617	475	886	887	815
gene-GJ690_RS17550	NZ_PHGV01000013.1	19196	19471	+	276	197	172	244	56	88	43	52	48	58	185	246	212	300	268	241	516	543	551
gene-GJ690_RS17555	NZ_PHGV01000013.1	19490	21604	+	2115	468	525	482	314	207	207	188	209	191	625	874	836	1506	1282	1175	1953	1896	1716
gene-GJ690_RS17560	NZ_PHGV01000013.1	21732	22421	+	690	127	112	98	91	47	48	55	62	62	163	227	215	430	342	301	498	460	404
gene-GJ690_RS17565	NZ_PHGV01000013.1	22427	24508	+	2082	266	352	285	231	215	165	221	202	168	494	636	716	1505	1198	1155	1362	1573	1305
gene-GJ690_RS17570	NZ_PHGV01000013.1	24551	25756	-	1206	276	272	283	203	176	142	180	183	205	360	505	540	1176	1072	905	1122	1214	1070
gene-GJ690_RS17575	NZ_PHGV01000013.1	25982	27373	+	1392	185	255	238	173	126	110	130	114	121	350	431	390	899	794	678	1156	1204	1021
gene-GJ690_RS17580	NZ_PHGV01000013.1	27495	29204	+	1710	269	353	251	199	161	154	158	160	158	419	580	572	1255	1111	989	1396	1423	1192
gene-GJ690_RS17585	NZ_PHGV01000013.1	29252	29944	-	693	137	166	101	109	111	67	86	95	96	219	231	252	586	479	459	533	628	561
gene-GJ690_RS17590	NZ_PHGV01000013.1	29994	30854	-	861	155	163	105	100	93	62	73	77	61	203	257	274	595	500	507	666	695	572
gene-GJ690_RS17595	NZ_PHGV01000013.1	30935	31786	-	852	113	176	115	81	88	60	76	89	66	216	281	319	650	563	505	660	754	593
gene-GJ690_RS17600	NZ_PHGV01000013.1	31798	32889	-	1092	156	218	141	134	125	113	99	103	101	280	341	330	808	727	630	863	885	804
gene-GJ690_RS17605	NZ_PHGV01000013.1	32916	33236	-	321	77	67	72	26	35	22	17	23	25	90	84	101	160	141	147	165	189	202
gene-GJ690_RS17610	NZ_PHGV01000013.1	33256	33726	-	471	100	98	103	61	49	41	42	37	47	140	130	145	274	244	198	297	334	314
gene-GJ690_RS17615	NZ_PHGV01000013.1	33753	35306	-	1554	324	337	320	178	137	126	143	146	147	467	436	502	982	832	694	1052	1118	1026
gene-GJ690_RS17620	NZ_PHGV01000013.1	35642	37960	-	2319	442	481	415	302	256	193	240	234	241	682	816	849	1761	1621	1417	1850	1948	1699
gene-GJ690_RS17625	NZ_PHGV01000013.1	38311	38405	+	95	101	113	107	66	44	47	50	51	55	144	146	156	279	250	213	290	312	307
gene-GJ690_RS17630	NZ_PHGV01000013.1	38513	39079	+	567	147	92	131	48	30	32	37	39	44	153	146	151	240	202	166	258	326	273
gene-GJ690_RS17635	NZ_PHGV01000013.1	39088	39282	-	195	131	88	78	63	39	40	51	33	43	147	128	135	221	174	159	263	277	257
gene-GJ690_RS17645	NZ_PHGV01000013.1	39869	40129	+	261	127	128	174	46	55	52	12	25	18	132	137	134	163	98	107	147	145	130
gene-GJ690_RS17650	NZ_PHGV01000013.1	40133	40435	+	303	92	97	135	27	24	29	33	29	22	124	120	126	156	179	144	221	214	197
gene-GJ690_RS17655	NZ_PHGV01000013.1	40545	43328	-	2784	514	589	517	374	261	260	294	285	308	771	927	1004	2219	1877	1580	2133	2427	1981
gene-GJ690_RS17660	NZ_PHGV01000013.1	43403	44020	-	618	215	207	220	131	101	93	103	110	92	262	275	278	577	495	423	591	565	630
gene-GJ690_RS17665	NZ_PHGV01000013.1	44593	45366	+	774	232	289	258	154	132	118	122	128	143	377	386	403	843	670	565	815	876	784
gene-GJ690_RS17670	NZ_PHGV01000013.1	45363	45827	+	465	127	142	163	80	59	57	77	70	66	196	252	234	459	402	337	472	535	438
gene-GJ690_RS17675	NZ_PHGV01000013.1	46155	47651	+	1497	261	343	289	223	161	148	181	170	155	459	543	516	1154	1017	847	1155	1256	1064
gene-GJ690_RS17680	NZ_PHGV01000013.1	47717	48367	-	651	190	165	213	74	73	48	71	76	89	229	207	228	392	310	298	439	480	455
gene-GJ690_RS17685	NZ_PHGV01000013.1	48801	49376	+	576	157	153	163	44	36	41	62	48	54	198	178	168	289	245	249	355	380	390
gene-GJ690_RS17690	NZ_PHGV01000013.1	49444	50151	+	708	153	164	150	81	67	55	78	74	67	225	254	244	509	407	349	504	545	536
gene-GJ690_RS17695	NZ_PHGV01000013.1	50175	52637	+	2463	604	699	596	396	322	262	327	315	335	859	1040	1089	2311	1954	1672	2227	2454	2198
gene-GJ690_RS17700	NZ_PHGV01000013.1	52628	53575	+	948	168	190	163	98	86	63	81	83	78	230	258	263	582	512	428	629	658	566
gene-GJ690_RS17705	NZ_PHGV01000013.1	53653	54489	-	837	238	225	219	73	63	51	78	74	66	310	286	324	480	428	409	600	663	559
gene-GJ690_RS17710	NZ_PHGV01000013.1	54738	55655	-	918	179	225	168	119	131	92	92	108	108	311	372	385	765	600	570	930	1008	837
gene-GJ690_RS17715	NZ_PHGV01000013.1	55768	56775	+	1008	353	477	388	727	590	458	1206	1070	1168	838	1224	1183	3861	2920	2700	3924	4689	4491
gene-GJ690_RS17720	NZ_PHGV01000013.1	56777	57082	+	306	120	147	107	148	103	77	175	168	154	221	312	310	783	488	604	617	664	560
gene-GJ690_RS17725	NZ_PHGV01000013.1	57122	57898	-	777	128	150	112	134	102	102	114	112	91	205	295	262	637	591	478	618	648	584
gene-GJ690_RS17730	NZ_PHGV01000013.1	58046	58990	+	945	177	216	169	140	105	86	88	112	91	286	327	368	760	655	585	784	832	716
gene-GJ690_RS17735	NZ_PHGV01000013.1	59017	59919	+	903	226	255	182	195	147	107	108	128	121	329	395	403	825	739	647	956	930	882
gene-GJ690_RS17740	NZ_PHGV01000013.1	59948	60766	-	819	235	226	212	149	117	140	124	119	115	288	373	388	780	735	561	1100	1191	1123
gene-GJ690_RS17745	NZ_PHGV01000013.1	60891	61781	-	891	255	263	200	151	129	113	142	130	134	413	385	444	869	769	667	917	957	852
gene-GJ690_RS17750	NZ_PHGV01000013.1	62002	62418	-	417	140	157	146	84	59	60	68	66	59	208	227	220	444	415	342	502	506	531
gene-GJ690_RS17755	NZ_PHGV01000013.1	62548	62841	+	294	119	171	159	43	36	34	55	78	42	227	271	240	277	202	197	282	318	251
gene-GJ690_RS17760	NZ_PHGV01000013.1	62878	63825	-	948	241	282	245	206	147	111	114	136	144	374	539	508	973	865	723	1083	1162	1041
gene-GJ690_RS17765	NZ_PHGV01000013.1	64118	64432	+	315	86	102	70	49	45	19	45	39	36	100	93	113	318	221	228	276	340	269
gene-GJ690_RS17770	NZ_PHGV01000013.1	64445	65776	+	1332	212	288	239	146	134	97	134	129	130	351	406	412	1016	885	762	953	1070	868
gene-GJ690_RS17775	NZ_PHGV01000013.1	65797	67179	+	1383	242	256	246	144	123	95	109	105	103	355	412	442	833	671	623	895	949	855
gene-GJ690_RS17780	NZ_PHGV01000013.1	67192	67494	+	303	23	42	34	26	13	14	14	16	24	62	84	66	113	95	95	124	133	121
gene-GJ690_RS17785	NZ_PHGV01000013.1	67701	69077	+	1377	209	270	214	152	119	99	115	112	114	341	441	472	868	790	763	992	1107	961
gene-GJ690_RS17790	NZ_PHGV01000013.1	69203	70396	-	1194	162	213	200	185	142	95	111	108	120	312	404	374	1012	847	770	997	957	895
gene-GJ690_RS17795	NZ_PHGV01000013.1	70527	70979	-	453	76	98	96	98	84	56	56	66	70	146	225	209	482	362	357	505	499	465
gene-GJ690_RS17800	NZ_PHGV01000013.1	71125	72516	-	1392	191	246	194	150	147	126	132	139	100	338	419	465	940	854	773	971	1072	913
gene-GJ690_RS17805	NZ_PHGV01000013.1	72659	73987	-	1329	176	245	146	203	143	125	126	109	124	276	451	430	1045	864	805	997	1109	958
gene-GJ690_RS17810	NZ_PHGV01000013.1	73997	75499	-	1503	128	184	142	146	113	77	75	89	82	253	451	372	858	771	669	870	919	787
gene-GJ690_RS17815	NZ_PHGV01000013.1	75496	76089	-	594	108	144	125	70	86	62	50	47	40	203	317	238	471	384	361	456	446	417
gene-GJ690_RS17820	NZ_PHGV01000013.1	76244	76534	-	291	97	126	114	49	44	48	28	35	24	145	297	234	238	212	170	299	257	237
gene-GJ690_RS17825	NZ_PHGV01000013.1	76538	78226	-	1689	453	538	584	277	258	250	155	184	158	951	1788	1245	1561	1316	1156	2545	2488	1843
gene-GJ690_RS17830	NZ_PHGV01000013.1	78332	78430	-	99	99	95	101	58	79	69	41	51	51	151	204	145	399	395	331	537	673	625
gene-GJ690_RS17835	NZ_PHGV01000013.1	78954	79043	+	90	99	101	134	42	54	37	31	36	30	112	96	111	181	148	192	587	192	169
gene-GJ690_RS17840	NZ_PHGV01000013.1	79136	79996	+	861	178	196	170	139	90	89	89	87	103	280	359	362	749	599	579	798	878	720
gene-GJ690_RS17845	NZ_PHGV01000013.1	80205	81389	+	1185	161	179	149	118	111	82	101	79	84	244	309	345	785	616	563	790	821	684
gene-GJ690_RS17850	NZ_PHGV01000013.1	81316	82398	-	1083	146	217	173	133	108	91	90	88	96	271	311	350	742	643	597	770	802	717
gene-GJ690_RS17855	NZ_PHGV01000013.1	82480	83406	-	927	192	236	175	122	119	115	111	129	131	333	381	405	860	695	606	863	950	803
gene-GJ690_RS17860	NZ_PHGV01000013.1	83648	84985	+	1338	254	305	242	199	157	115	140	166	141	423	506	551	1107	895	846	1151	1191	1067
gene-GJ690_RS17865	NZ_PHGV01000013.1	85003	86325	+	1323	173	234	182	149	139	93	125	98	105	285	415	448	872	718	663	912	980	905
gene-GJ690_RS17870	NZ_PHGV01000013.1	86338	86868	-	531	287	360	322	161	156	173	159	176	169	348	382	414	653	532	494	439	466	457
gene-GJ690_RS17875	NZ_PHGV01000013.1	86865	87227	-	363	56	87	57	36	34	26	27	32	32	69	114	133	227	224	187	247	279	234
gene-GJ690_RS17880	NZ_PHGV01000013.1	87217	87564	-	348	51	56	54	49	23	32	28	22	27	81	126	133	252	190	163	277	296	263
gene-GJ690_RS17885	NZ_PHGV01000013.1	87750	89411	-	1662	334	391	341	290	236	188	210	236	211	554	745	749	1592	1284	1236	1585	1597	1439
gene-GJ690_RS17890	NZ_PHGV01000013.1	89536	89964	-	429	91	95	89	62	56	38	51	50	55	136	156	169	312	293	248	359	402	363
gene-GJ690_RS17895	NZ_PHGV01000013.1	90059	90472	-	414	193	159	188	84	63	54	96	105	97	212	202	249	398	375	311	428	459	387
gene-GJ690_RS17900	NZ_PHGV01000013.1	90779	91111	+	333	114	160	143	85	70	74	67	52	43	168	244	210	366	314	315	421	443	373
gene-GJ690_RS17905	NZ_PHGV01000013.1	91113	92339	-	1227	247	303	252	182	154	117	138	178	142	388	466	564	1059	909	801	1100	1166	1057
gene-GJ690_RS17910	NZ_PHGV01000013.1	92439	93566	+	1128	229	253	186	127	141	85	116	111	103	346	345	379	796	779	642	820	891	766
gene-GJ690_RS17915	NZ_PHGV01000013.1	93572	94384	-	813	231	215	217	145	114	91	128	106	124	283	356	319	722	603	581	805	785	708
gene-GJ690_RS17920	NZ_PHGV01000013.1	94598	97012	-	2415	513	542	565	382	342	273	272	244	265	790	979	970	1720	1477	1290	1942	2061	1726
gene-GJ690_RS17925	NZ_PHGV01000013.1	97041	98114	-	1074	219	304	246	150	157	116	90	91	96	386	485	480	761	607	545	861	877	793
gene-GJ690_RS17930	NZ_PHGV01000013.1	98261	99361	-	1101	335	406	397	251	197	156	168	156	120	460	673	622	910	756	724	1160	1035	869
gene-GJ690_RS17935	NZ_PHGV01000013.1	99366	100769	-	1404	600	739	658	371	356	288	231	218	230	893	1321	1160	1214	965	866	1697	1626	1628
gene-GJ690_RS17940	NZ_PHGV01000013.1	101376	101516	+	141	885	1154	949	235	166	128	660	471	516	931	996	1025	803	436	388	841	694	628
gene-GJ690_RS17945	NZ_PHGV01000013.1	101534	101893	+	360	58	72	77	45	32	30	26	27	40	99	155	135	201	186	147	217	215	237
gene-GJ690_RS17950	NZ_PHGV01000013.1	101857	102114	+	258	41	48	53	36	26	29	22	20	22	64	113	107	129	110	120	204	172	155
gene-GJ690_RS17955	NZ_PHGV01000013.1	102117	103763	+	1647	267	323	267	170	152	130	138	157	150	427	602	575	955	800	722	1543	1495	1274
gene-GJ690_RS17960	NZ_PHGV01000013.1	103872	105236	+	1365	218	278	223	147	170	132	113	142	142	340	452	515	1012	852	796	1175	1179	974
gene-GJ690_RS17965	NZ_PHGV01000013.1	105417	106598	+	1182	141	163	125	116	104	80	82	99	74	227	307	311	700	534	514	717	754	669
gene-GJ690_RS17970	NZ_PHGV01000013.1	106567	107526	+	960	166	209	182	156	130	95	106	111	126	279	330	426	859	721	633	812	851	741
gene-GJ690_RS17975	NZ_PHGV01000013.1	107693	108442	+	750	164	210	150	120	81	83	98	100	97	213	299	301	630	535	460	670	701	643
gene-GJ690_RS17980	NZ_PHGV01000013.1	108473	109039	+	567	109	133	127	60	62	41	59	58	56	171	228	210	399	348	303	444	494	490
gene-GJ690_RS17985	NZ_PHGV01000013.1	109094	110431	-	1338	205	245	213	182	163	146	123	152	129	342	485	445	1009	882	775	1189	1235	1033
gene-GJ690_RS17990	NZ_PHGV01000013.1	110599	111264	+	666	216	243	203	139	153	109	147	107	112	302	336	372	638	558	478	989	956	940
gene-GJ690_RS17995	NZ_PHGV01000013.1	111385	112110	-	726	269	274	285	114	120	88	104	95	86	356	408	459	690	531	475	612	609	585
gene-GJ690_RS18000	NZ_PHGV01000013.1	112125	112898	-	774	244	301	289	131	132	94	112	125	103	344	432	493	700	615	537	756	773	712
gene-GJ690_RS18005	NZ_PHGV01000013.1	113006	113896	-	891	196	206	192	136	104	87	99	102	87	232	380	365	795	623	605	713	759	657
gene-GJ690_RS18010	NZ_PHGV01000013.1	113896	114855	-	960	169	214	183	134	93	83	103	108	96	275	357	333	747	632	507	721	768	664
gene-GJ690_RS18015	NZ_PHGV01000013.1	115000	116040	-	1041	304	312	271	117	130	97	112	108	108	399	458	487	804	694	629	843	920	855
gene-GJ690_RS18020	NZ_PHGV01000013.1	116375	118126	-	1752	481	517	442	272	229	192	231	230	215	654	676	781	1567	1268	1147	1626	1740	1432
gene-GJ690_RS18025	NZ_PHGV01000013.1	118194	119081	-	888	212	241	211	137	111	107	129	112	125	306	377	369	829	689	597	866	937	791
gene-GJ690_RS18030	NZ_PHGV01000013.1	119187	121016	-	1830	442	524	481	274	226	184	238	236	213	686	928	878	1507	1197	1118	1636	1533	1329
gene-GJ690_RS18035	NZ_PHGV01000013.1	121256	122626	-	1371	443	444	458	232	204	139	186	222	169	655	702	780	1230	1053	891	1577	1588	1463
gene-GJ690_RS18040	NZ_PHGV01000013.1	123282	123701	-	420	195	196	251	101	88	65	72	56	47	263	275	265	351	344	318	377	352	334
gene-GJ690_RS18045	NZ_PHGV01000013.1	123722	125104	-	1383	338	312	344	158	153	125	131	136	130	429	537	542	886	731	662	856	937	770
gene-GJ690_RS18050	NZ_PHGV01000013.1	125131	125994	-	864	233	224	242	110	104	67	74	60	81	316	413	364	579	446	401	553	620	523
gene-GJ690_RS18055	NZ_PHGV01000013.1	126045	127586	-	1542	258	377	331	154	157	106	135	117	123	474	634	608	921	742	688	1096	1045	997
gene-GJ690_RS18060	NZ_PHGV01000013.1	127599	128132	-	534	94	122	102	66	51	46	30	38	41	144	217	190	270	211	212	411	354	274
gene-GJ690_RS18065	NZ_PHGV01000013.1	128147	128617	-	471	128	148	133	74	44	46	46	34	34	191	292	266	372	255	238	618	457	467
gene-GJ690_RS18070	NZ_PHGV01000013.1	128677	128916	-	240	98	99	95	49	43	32	26	22	24	121	184	157	241	163	165	423	324	300
gene-GJ690_RS18075	NZ_PHGV01000013.1	128963	129778	-	816	275	261	262	155	146	100	105	135	114	401	486	494	766	648	543	1259	1264	1060
gene-GJ690_RS18080	NZ_PHGV01000013.1	129786	130166	-	381	148	151	129	95	103	95	54	39	46	212	236	213	399	334	263	579	633	551
gene-GJ690_RS18085	NZ_PHGV01000013.1	130782	131405	-	624	166	222	197	85	90	55	88	73	61	305	361	353	454	405	354	671	662	593
gene-GJ690_RS18090	NZ_PHGV01000013.1	131511	133400	-	1890	457	505	488	239	206	186	196	173	188	609	884	888	1320	1066	1049	1847	1846	1472
gene-GJ690_RS18095	NZ_PHGV01000013.1	133773	134222	-	450	177	182	229	110	119	71	70	77	77	293	254	269	497	402	335	611	624	552
gene-GJ690_RS18100	NZ_PHGV01000013.1	134311	134769	-	459	145	163	136	80	49	45	63	60	61	187	212	198	391	347	291	454	451	417
gene-GJ690_RS18105	NZ_PHGV01000013.1	134921	135913	+	993	173	256	193	186	159	122	113	126	118	381	407	420	842	811	623	21202	11170	13996
gene-GJ690_RS18110	NZ_PHGV01000013.1	135917	137368	-	1452	215	250	184	179	165	125	137	129	113	363	422	454	990	876	789	1784	1438	1149
gene-GJ690_RS18115	NZ_PHGV01000013.1	137362	138858	-	1497	310	324	260	154	138	141	167	148	151	438	506	509	1108	878	803	1164	1230	1090
gene-GJ690_RS18120	NZ_PHGV01000013.1	139187	141055	+	1869	499	665	528	421	316	273	294	281	298	804	1047	1067	2122	1796	1615	2267	2234	2021
gene-GJ690_RS18125	NZ_PHGV01000013.1	141247	141666	+	420	201	236	183	95	86	79	58	50	47	276	300	284	696	485	537	454	565	437
gene-GJ690_RS18130	NZ_PHGV01000013.1	141674	143179	+	1506	202	285	262	153	112	111	134	114	119	352	443	451	884	796	641	1023	1064	861
gene-GJ690_RS18135	NZ_PHGV01000013.1	143185	144150	+	966	125	176	134	103	96	59	75	79	82	192	297	282	693	626	516	670	679	618
gene-GJ690_RS18140	NZ_PHGV01000013.1	144175	145065	+	891	2376	1863	2531	983	1433	1112	353	370	408	3041	2863	2960	5115	3439	4038	1608	1477	1310
gene-GJ690_RS18145	NZ_PHGV01000013.1	145203	146132	+	930	155	200	160	105	105	78	67	86	89	278	393	374	648	573	507	701	703	724
gene-GJ690_RS18150	NZ_PHGV01000013.1	146136	147128	+	993	157	239	176	137	110	89	98	94	84	261	377	364	644	537	453	664	715	624
gene-GJ690_RS18155	NZ_PHGV01000013.1	147094	148521	-	1428	270	287	285	172	153	112	121	118	115	371	479	491	925	732	733	919	986	875
gene-GJ690_RS18160	NZ_PHGV01000013.1	148523	149227	-	705	227	241	264	120	104	88	95	96	114	274	299	315	583	486	467	656	687	648
gene-GJ690_RS18165	NZ_PHGV01000014.1	4	119	+	116	2	5	3	4	2	2	1	1	2	5	4	6	10	6	2	12	15	5
gene-GJ690_RS18170	NZ_PHGV01000014.1	428	1357	+	930	296	334	296	142	119	110	137	107	122	337	382	427	798	744	611	886	973	828
gene-GJ690_RS18175	NZ_PHGV01000014.1	1626	3227	+	1602	529	536	633	249	208	208	147	187	188	653	741	821	1197	1135	926	1686	1767	1474
gene-GJ690_RS18180	NZ_PHGV01000014.1	3384	4688	+	1305	277	318	268	159	134	124	111	141	126	386	523	563	1089	913	846	987	1105	912
gene-GJ690_RS18185	NZ_PHGV01000014.1	4796	6577	+	1782	312	462	335	213	178	153	180	184	169	523	662	676	1542	1239	1021	1447	1563	1410
gene-GJ690_RS18190	NZ_PHGV01000014.1	6664	7488	-	825	113	174	108	111	93	76	105	70	68	206	265	269	601	484	452	715	694	572
gene-GJ690_RS18195	NZ_PHGV01000014.1	7684	11367	+	3684	617	798	636	425	354	307	301	352	330	987	1336	1304	2653	2195	2008	2799	2956	2559
gene-GJ690_RS18200	NZ_PHGV01000014.1	11520	13151	+	1632	260	321	274	199	183	134	153	150	146	427	526	522	1207	990	819	1121	1221	1051
gene-GJ690_RS18205	NZ_PHGV01000014.1	13280	13969	-	690	114	144	119	92	91	59	55	82	77	194	229	242	517	450	378	567	558	478
gene-GJ690_RS18210	NZ_PHGV01000014.1	14081	14359	-	279	79	85	89	59	50	39	34	37	45	115	132	123	271	234	221	256	353	277
gene-GJ690_RS18215	NZ_PHGV01000014.1	14352	14666	-	315	93	86	69	33	26	27	48	25	39	87	113	120	184	195	129	219	266	224
gene-GJ690_RS18220	NZ_PHGV01000014.1	14862	15155	+	294	82	84	93	41	36	34	31	27	25	86	84	118	182	151	150	225	194	205
gene-GJ690_RS18225	NZ_PHGV01000014.1	15155	15472	+	318	145	130	133	52	62	64	61	58	60	173	185	169	366	308	233	391	421	399
gene-GJ690_RS18230	NZ_PHGV01000014.1	15723	16598	+	876	249	269	282	159	159	105	135	122	117	318	441	448	780	624	531	1009	986	999
gene-GJ690_RS18235	NZ_PHGV01000014.1	16595	16867	-	273	38	42	60	32	33	23	22	11	26	49	84	65	167	127	134	193	199	177
gene-GJ690_RS18240	NZ_PHGV01000014.1	16972	18552	-	1581	234	294	226	231	180	155	164	143	162	387	514	580	1263	1023	971	1247	1357	1181
gene-GJ690_RS18245	NZ_PHGV01000014.1	19005	20132	+	1128	179	227	204	145	136	106	131	108	117	296	390	397	883	764	680	875	919	822
gene-GJ690_RS18250	NZ_PHGV01000014.1	20138	20923	+	786	120	164	121	111	92	72	77	78	79	195	249	268	589	507	421	561	679	517
gene-GJ690_RS18255	NZ_PHGV01000014.1	21016	22365	-	1350	722	624	821	381	324	283	152	163	166	800	955	1027	1276	1084	1049	1020	1022	931
gene-GJ690_RS18260	NZ_PHGV01000014.1	22770	24416	+	1647	400	454	419	254	234	183	208	186	205	520	854	752	1343	1133	1001	1732	1731	1503
gene-GJ690_RS18265	NZ_PHGV01000014.1	24886	25128	+	243	46	44	30	35	29	16	15	16	21	53	72	71	144	114	103	121	134	112
gene-GJ690_RS18270	NZ_PHGV01000014.1	25269	25907	+	639	87	103	103	54	54	38	46	61	37	115	167	187	391	321	320	384	427	375
gene-GJ690_RS18275	NZ_PHGV01000014.1	25904	26641	+	738	92	97	88	58	43	39	42	44	48	134	157	177	350	297	233	346	429	370
gene-GJ690_RS18280	NZ_PHGV01000014.1	26641	28737	+	2097	340	428	327	252	209	191	185	236	213	566	748	796	1697	1425	1257	1647	1736	1483
gene-GJ690_RS18285	NZ_PHGV01000014.1	28913	29323	+	411	93	134	85	71	52	41	56	59	53	159	193	187	384	358	318	617	626	534
gene-GJ690_RS18290	NZ_PHGV01000014.1	29368	30843	-	1476	298	301	245	199	177	108	135	123	126	400	522	533	1095	967	815	1308	1301	1121
gene-GJ690_RS18295	NZ_PHGV01000014.1	31167	32057	-	891	155	174	177	111	123	88	107	98	97	249	332	332	772	621	614	751	805	719
gene-GJ690_RS18300	NZ_PHGV01000014.1	32072	33616	-	1545	270	336	243	210	194	123	180	167	176	464	579	536	1226	1058	957	1242	1432	1196
gene-GJ690_RS18305	NZ_PHGV01000014.1	33803	34993	-	1191	262	314	251	171	143	146	131	151	124	409	437	464	1070	848	800	996	1110	953
gene-GJ690_RS18310	NZ_PHGV01000014.1	35365	36474	+	1110	183	247	166	139	126	105	106	120	114	311	385	425	929	819	681	917	960	829
gene-GJ690_RS18315	NZ_PHGV01000014.1	36550	37908	+	1359	279	290	276	173	140	129	150	150	129	396	445	506	1063	823	681	915	1042	955
gene-GJ690_RS18320	NZ_PHGV01000014.1	38022	38972	+	951	169	220	151	116	108	85	104	107	98	240	351	351	662	631	474	675	792	641
gene-GJ690_RS18325	NZ_PHGV01000014.1	39153	39650	+	498	122	114	106	97	65	53	57	66	63	151	207	204	484	415	352	465	497	408
gene-GJ690_RS18330	NZ_PHGV01000014.1	39664	40536	+	873	157	160	135	143	97	89	106	105	101	229	291	313	733	616	575	798	869	799
gene-GJ690_RS18335	NZ_PHGV01000014.1	40589	43009	-	2421	401	473	433	258	227	159	202	219	216	567	746	778	1514	1265	1232	1851	1928	1692
gene-GJ690_RS18340	NZ_PHGV01000014.1	43180	43548	+	369	79	85	89	63	48	33	45	41	47	132	133	161	340	274	221	366	385	334
gene-GJ690_RS18345	NZ_PHGV01000014.1	43658	44266	+	609	195	282	233	96	111	98	69	61	72	292	386	368	606	416	381	885	885	852
gene-GJ690_RS18350	NZ_PHGV01000014.1	44398	45717	+	1320	177	213	139	170	139	97	82	120	115	307	408	455	1065	859	747	1059	1121	971
gene-GJ690_RS18355	NZ_PHGV01000014.1	45854	46063	+	210	668	557	780	190	193	176	150	118	111	526	506	519	440	357	363	260	269	259
gene-GJ690_RS18360	NZ_PHGV01000014.1	46108	46626	-	519	219	294	269	199	172	116	105	93	79	331	472	424	617	447	420	840	789	714
gene-GJ690_RS18365	NZ_PHGV01000014.1	46744	47232	+	489	316	337	327	172	144	123	152	131	164	474	576	593	818	643	584	725	802	719
gene-GJ690_RS18370	NZ_PHGV01000014.1	47324	48322	+	999	208	203	237	145	103	92	101	102	110	313	367	414	724	604	537	833	922	726
gene-GJ690_RS18375	NZ_PHGV01000014.1	48456	48698	+	243	108	134	117	60	53	52	65	69	96	130	165	172	433	302	311	627	539	638
gene-GJ690_RS18380	NZ_PHGV01000014.1	48927	49910	-	984	343	336	326	188	189	131	163	146	124	431	591	575	1001	883	778	980	1099	948
gene-GJ690_RS18385	NZ_PHGV01000014.1	49972	51387	+	1416	206	264	273	143	141	114	90	91	104	359	448	436	833	661	578	911	930	849
gene-GJ690_RS18390	NZ_PHGV01000014.1	51419	52498	+	1080	197	216	179	165	119	101	110	114	127	312	446	423	868	724	621	931	908	819
gene-GJ690_RS18395	NZ_PHGV01000014.1	52630	53823	+	1194	256	259	248	158	110	126	144	145	105	380	454	449	833	700	626	892	964	801
gene-GJ690_RS18400	NZ_PHGV01000014.1	54085	54798	+	714	221	217	211	126	110	86	104	113	119	334	350	358	700	588	510	714	738	718
gene-GJ690_RS18405	NZ_PHGV01000014.1	54926	55282	+	357	286	268	294	129	140	119	84	124	114	292	372	373	596	467	521	731	795	816
gene-GJ690_RS18410	NZ_PHGV01000014.1	55380	58202	-	2823	611	598	737	404	363	284	265	274	252	806	1065	1042	1962	1630	1461	2355	2290	1978
gene-GJ690_RS18415	NZ_PHGV01000014.1	58454	58987	+	534	736	663	799	343	353	266	348	338	347	787	884	869	1136	987	1080	1579	1185	1188
gene-GJ690_RS18420	NZ_PHGV01000014.1	59366	61675	+	2310	672	601	654	299	296	239	279	290	271	831	815	855	1837	1478	1271	1802	1945	1748
gene-GJ690_RS18425	NZ_PHGV01000014.1	61757	62038	-	282	56	96	59	26	25	24	35	31	28	97	118	107	210	205	174	311	321	289
gene-GJ690_RS18430	NZ_PHGV01000014.1	62587	64173	+	1587	445	491	467	236	207	181	211	238	218	647	677	688	1394	1171	1025	1448	1534	1388
gene-GJ690_RS18435	NZ_PHGV01000014.1	64176	64499	-	324	185	157	217	146	97	58	58	35	57	204	248	217	347	257	201	275	309	258
gene-GJ690_RS18440	NZ_PHGV01000014.1	64586	65044	+	459	129	139	142	97	76	65	95	76	75	157	192	228	480	400	356	497	614	469
gene-GJ690_RS18445	NZ_PHGV01000014.1	65644	66993	+	1350	220	310	224	237	185	154	162	169	144	416	546	528	1350	1122	939	1360	1434	1239
gene-GJ690_RS18450	NZ_PHGV01000014.1	67152	68798	+	1647	263	319	265	231	199	184	161	156	150	439	578	579	1333	1060	954	1460	1476	1330
gene-GJ690_RS18455	NZ_PHGV01000014.1	69022	69513	+	492	116	138	121	94	73	58	72	45	61	211	232	221	411	338	310	445	509	428
gene-GJ690_RS18460	NZ_PHGV01000014.1	69587	70477	-	891	266	241	259	151	107	106	147	120	112	329	416	421	820	691	639	808	928	724
gene-GJ690_RS18465	NZ_PHGV01000014.1	70579	70989	+	411	67	59	42	59	56	29	33	28	30	82	107	114	345	311	248	291	363	279
gene-GJ690_RS18470	NZ_PHGV01000014.1	70982	71671	+	690	53	84	51	61	54	33	36	46	39	86	152	131	399	306	290	357	365	379
gene-GJ690_RS18475	NZ_PHGV01000014.1	71687	72976	-	1290	231	291	233	169	121	114	107	141	138	379	460	487	966	756	715	1050	1111	955
gene-GJ690_RS18480	NZ_PHGV01000014.1	73219	74172	+	954	293	333	291	172	126	82	148	144	155	398	433	423	857	680	636	867	953	948
gene-GJ690_RS18485	NZ_PHGV01000014.1	74220	75869	-	1650	253	338	273	222	176	155	174	144	167	476	656	606	1306	1073	964	1242	1319	1166
gene-GJ690_RS18490	NZ_PHGV01000014.1	75866	76180	-	315	51	72	61	27	28	30	33	35	26	106	129	119	223	181	174	215	204	217
gene-GJ690_RS18495	NZ_PHGV01000014.1	76419	78377	-	1959	741	892	744	338	342	268	281	299	280	1028	1411	1372	1931	1633	1518	1572	1771	1560
gene-GJ690_RS18500	NZ_PHGV01000014.1	78814	80250	+	1437	354	414	355	252	216	166	199	214	199	563	614	651	1405	1180	1057	1369	1520	1349
gene-GJ690_RS18505	NZ_PHGV01000014.1	80295	80861	+	567	84	93	61	45	42	43	44	42	40	116	158	136	356	295	282	380	405	376
gene-GJ690_RS18510	NZ_PHGV01000014.1	80858	81529	+	672	54	83	56	49	49	40	43	53	50	101	171	146	365	313	246	314	363	298
gene-GJ690_RS18515	NZ_PHGV01000014.1	81526	82482	+	957	100	146	95	122	111	86	78	95	94	174	312	265	754	615	565	730	750	671
gene-GJ690_RS18520	NZ_PHGV01000014.1	82496	84223	+	1728	155	221	140	174	146	97	85	92	117	240	377	381	1072	917	798	989	1065	927
gene-GJ690_RS18525	NZ_PHGV01000014.1	84216	84725	+	510	45	69	47	43	27	37	29	21	20	83	99	105	220	197	164	229	279	219
gene-GJ690_RS18530	NZ_PHGV01000014.1	84722	85339	+	618	101	124	120	77	53	58	64	49	69	165	187	231	470	336	340	413	449	431
gene-GJ690_RS18535	NZ_PHGV01000014.1	85684	86994	+	1311	237	271	231	181	134	133	116	153	112	386	448	496	1092	879	830	1115	1166	972
gene-GJ690_RS18540	NZ_PHGV01000014.1	87076	87759	-	684	144	131	147	72	83	53	60	68	73	224	240	241	530	440	411	570	608	511
gene-GJ690_RS18545	NZ_PHGV01000014.1	87942	90089	-	2148	351	409	353	225	180	167	182	179	182	548	699	692	1505	1219	1049	1485	1620	1440
gene-GJ690_RS18550	NZ_PHGV01000014.1	90378	91109	+	732	192	216	219	145	131	94	84	90	94	243	380	347	674	530	500	620	706	566
gene-GJ690_RS18555	NZ_PHGV01000014.1	91197	92201	-	1005	141	194	157	108	87	93	56	69	64	229	340	332	658	514	533	613	677	563
gene-GJ690_RS18560	NZ_PHGV01000014.1	92198	93058	-	861	139	152	126	120	65	70	75	71	75	218	294	307	619	500	479	595	585	543
gene-GJ690_RS18565	NZ_PHGV01000014.1	93073	93756	-	684	95	121	98	72	54	36	61	53	55	169	185	186	426	351	262	406	461	346
gene-GJ690_RS18570	NZ_PHGV01000014.1	94316	96856	+	2541	652	684	625	324	287	224	284	289	299	846	833	999	1775	1687	1363	1974	2038	1967
gene-GJ690_RS18575	NZ_PHGV01000014.1	96849	98945	+	2097	529	484	477	260	212	212	207	227	217	646	720	704	1497	1359	1113	1520	1691	1549
gene-GJ690_RS18580	NZ_PHGV01000014.1	98955	99725	+	771	265	254	274	100	89	66	88	90	89	320	305	323	657	545	438	691	731	761
gene-GJ690_RS18585	NZ_PHGV01000014.1	99727	99987	+	261	55	57	57	32	32	21	22	32	32	68	75	76	146	140	111	162	128	155
gene-GJ690_RS18590	NZ_PHGV01000014.1	99984	101390	+	1407	343	289	326	148	111	97	141	128	128	421	335	412	711	634	525	770	831	816
gene-GJ690_RS18595	NZ_PHGV01000014.1	101462	102403	-	942	186	220	163	163	153	124	104	98	86	326	403	407	858	678	580	791	836	695
gene-GJ690_RS18600	NZ_PHGV01000014.1	102492	103487	-	996	144	134	126	149	117	101	83	90	66	228	311	314	756	615	576	698	701	626
gene-GJ690_RS18605	NZ_PHGV01000014.1	103480	105003	-	1524	166	193	175	164	153	113	113	96	68	274	370	387	931	760	672	876	948	822
gene-GJ690_RS18610	NZ_PHGV01000014.1	105118	107382	+	2265	329	404	352	276	228	203	214	216	199	488	711	734	1655	1476	1289	1616	1952	1565
gene-GJ690_RS18615	NZ_PHGV01000014.1	107451	107780	+	330	37	52	39	31	19	27	15	20	22	74	100	88	188	189	128	182	228	215
gene-GJ690_RS18620	NZ_PHGV01000014.1	107777	108064	-	288	48	55	53	31	23	16	19	20	21	76	73	82	132	116	105	180	198	163
gene-GJ690_RS18625	NZ_PHGV01000014.1	108061	108312	-	252	74	72	53	26	20	21	15	17	29	101	94	99	161	155	114	205	220	245
gene-GJ690_RS18630	NZ_PHGV01000014.1	108396	109154	-	759	125	148	141	95	78	63	84	61	76	208	306	248	568	423	417	504	618	475
gene-GJ690_RS18635	NZ_PHGV01000014.1	109227	109772	-	546	68	76	57	43	37	29	38	25	25	118	135	124	349	241	264	333	359	298
gene-GJ690_RS18640	NZ_PHGV01000014.1	109775	110911	-	1137	107	148	101	101	90	71	71	90	96	187	300	268	672	615	522	681	721	653
gene-GJ690_RS18645	NZ_PHGV01000014.1	110908	111588	-	681	53	78	46	52	48	33	23	37	35	91	153	144	346	274	264	339	399	314
gene-GJ690_RS18650	NZ_PHGV01000014.1	111697	112455	-	759	80	79	66	89	70	56	34	57	53	139	186	191	518	456	451	505	540	487
gene-GJ690_RS18655	NZ_PHGV01000014.1	112452	113300	-	849	99	126	76	84	60	51	57	68	71	158	228	217	594	434	397	530	575	469
gene-GJ690_RS18660	NZ_PHGV01000014.1	113290	114357	-	1068	97	148	117	114	82	79	68	73	79	204	279	257	711	587	527	702	720	595
gene-GJ690_RS18665	NZ_PHGV01000014.1	114357	114953	-	597	36	64	54	60	40	36	23	44	30	102	140	147	315	259	219	305	353	327
gene-GJ690_RS18670	NZ_PHGV01000014.1	114950	115402	-	453	16	54	22	18	16	17	9	6	10	39	69	72	158	129	119	182	187	163
gene-GJ690_RS18675	NZ_PHGV01000014.1	115403	116128	-	726	47	105	48	72	54	36	33	40	45	98	174	187	426	344	293	414	468	372
gene-GJ690_RS18680	NZ_PHGV01000014.1	116149	116928	-	780	105	149	108	113	91	59	60	86	83	199	237	268	654	523	433	563	532	548
gene-GJ690_RS18685	NZ_PHGV01000014.1	117040	118056	-	1017	149	197	158	146	103	84	80	95	84	273	367	360	759	648	563	754	851	702
gene-GJ690_RS18690	NZ_PHGV01000014.1	118080	118868	-	789	97	150	103	79	60	46	65	65	72	176	252	253	460	407	361	520	585	467
gene-GJ690_RS18695	NZ_PHGV01000014.1	119001	119450	-	450	315	672	499	126	126	89	64	65	86	319	483	430	390	331	303	380	391	334
gene-GJ690_RS18700	NZ_PHGV01000014.1	119568	119903	-	336	94	86	84	51	45	37	37	46	41	162	137	159	275	235	190	288	322	316
gene-GJ690_RS18705	NZ_PHGV01000014.1	121068	123422	+	2355	471	540	430	345	276	239	269	230	311	709	884	905	1851	1607	1396	1952	2056	1883
gene-GJ690_RS18710	NZ_PHGV01000014.1	123419	124312	+	894	79	119	86	105	80	79	79	70	59	158	225	232	567	533	411	518	629	534
gene-GJ690_RS18715	NZ_PHGV01000014.1	124339	125337	-	999	210	238	157	131	101	85	107	122	106	272	366	338	796	686	568	808	893	766
gene-GJ690_RS18720	NZ_PHGV01000014.1	126037	127539	+	1503	457	461	424	265	220	187	205	206	202	605	795	783	1477	1169	1039	1444	1438	1325
gene-GJ690_RS18725	NZ_PHGV01000014.1	127697	127786	+	90	9	6	12	5	4	3	5	9	2	17	17	21	29	38	27	37	26	36
gene-GJ690_RS18730	NZ_PHGV01000014.1	127780	128853	-	1074	156	211	178	149	110	122	110	89	110	278	327	372	754	612	643	795	897	767
gene-GJ690_RS18735	NZ_PHGV01000014.1	128863	129531	-	669	113	155	145	81	73	57	67	60	75	167	222	244	509	405	349	483	606	469
gene-GJ690_RS18740	NZ_PHGV01000014.1	129536	131173	-	1638	323	363	312	265	193	173	189	193	200	477	570	628	1357	1143	1033	1310	1486	1222
gene-GJ690_RS18745	NZ_PHGV01000014.1	131310	132647	-	1338	216	269	206	157	140	121	117	119	144	304	480	423	1032	786	743	958	1016	974
gene-GJ690_RS18750	NZ_PHGV01000014.1	132775	133536	-	762	179	193	159	106	74	60	75	79	81	235	234	256	558	485	410	555	683	627
gene-GJ690_RS18755	NZ_PHGV01000014.1	133850	136117	-	2268	345	435	332	280	206	186	180	203	201	550	725	753	1587	1276	1221	1639	1760	1480
gene-GJ690_RS18760	NZ_PHGV01000014.1	136317	137249	-	933	149	242	183	131	108	106	130	117	121	302	367	351	768	659	628	849	873	767
gene-GJ690_RS18765	NZ_PHGV01000014.1	137518	138873	+	1356	347	371	355	244	182	177	189	208	180	527	578	640	1313	1097	984	1272	1468	1217
gene-GJ690_RS18770	NZ_PHGV01000014.1	138965	140395	+	1431	326	346	306	200	178	163	175	212	164	461	527	540	1186	987	867	1137	1297	1233
gene-GJ690_RS18775	NZ_PHGV01000014.1	140432	141064	-	633	87	102	96	65	62	44	44	49	66	124	169	192	361	324	273	417	471	369
gene-GJ690_RS18780	NZ_PHGV01000014.1	141225	142871	-	1647	309	354	294	240	169	165	161	172	160	478	565	611	1260	1098	1013	1298	1384	1188
gene-GJ690_RS18785	NZ_PHGV01000014.1	142967	144307	-	1341	313	337	326	195	170	173	152	189	172	459	549	564	1217	1028	900	1253	1331	1196
gene-GJ690_RS18790	NZ_PHGV01000014.1	145059	145778	-	720	197	198	208	109	79	59	100	93	80	299	292	284	546	438	369	616	635	644
gene-GJ690_RS18795	NZ_PHGV01000014.1	145775	147406	-	1632	380	384	377	190	165	148	155	150	191	542	573	593	1030	952	733	1218	1294	1247
gene-GJ690_RS18800	NZ_PHGV01000015.1	289	1236	+	948	266	297	276	151	105	94	136	117	130	367	393	394	752	616	587	783	807	808
gene-GJ690_RS18805	NZ_PHGV01000015.1	1556	3280	+	1725	340	373	337	221	219	163	202	181	207	529	753	710	1375	1127	1036	1822	1761	1522
gene-GJ690_RS18810	NZ_PHGV01000015.1	3283	3774	+	492	148	200	175	113	87	79	71	72	78	265	347	299	523	424	394	659	562	500
gene-GJ690_RS18815	NZ_PHGV01000015.1	3954	4958	+	1005	207	221	199	132	90	91	110	92	82	284	370	360	779	589	560	833	930	777
gene-GJ690_RS18820	NZ_PHGV01000015.1	5573	6031	+	459	160	154	189	112	143	125	84	86	78	318	407	436	603	487	520	1097	1065	986
gene-GJ690_RS18825	NZ_PHGV01000015.1	6033	6974	+	942	465	483	624	425	555	481	351	279	316	1077	1077	1189	1421	1190	1568	1093	978	871
gene-GJ690_RS18830	NZ_PHGV01000015.1	6971	7336	+	366	27	38	34	28	41	27	18	13	25	82	81	108	113	132	113	201	159	123
gene-GJ690_RS18835	NZ_PHGV01000015.1	7352	9118	+	1767	234	292	204	175	196	170	97	117	116	432	525	532	979	855	773	1085	1142	963
gene-GJ690_RS18840	NZ_PHGV01000015.1	9105	10592	+	1488	164	228	200	161	189	140	73	111	84	315	435	456	889	794	679	958	988	881
gene-GJ690_RS18845	NZ_PHGV01000015.1	10589	11947	+	1359	185	254	209	160	159	116	119	116	112	350	402	496	910	768	734	880	923	863
gene-GJ690_RS18850	NZ_PHGV01000015.1	11941	13023	+	1083	123	156	116	132	110	83	94	101	80	186	301	286	760	596	540	681	765	678
gene-GJ690_RS18855	NZ_PHGV01000015.1	13026	14342	+	1317	162	237	148	166	176	140	108	101	103	368	518	552	884	760	709	908	956	843
gene-GJ690_RS18860	NZ_PHGV01000015.1	14342	15586	+	1245	162	232	188	200	159	131	115	128	105	346	447	432	1030	766	716	965	991	848
gene-GJ690_RS18865	NZ_PHGV01000015.1	15583	16650	+	1068	120	164	119	121	113	81	91	79	66	229	336	377	741	563	546	790	807	705
gene-GJ690_RS18870	NZ_PHGV01000015.1	16702	18177	+	1476	213	317	235	204	213	177	130	124	141	405	548	574	1046	868	785	1219	1241	1076
gene-GJ690_RS18875	NZ_PHGV01000015.1	18170	19090	+	921	179	165	185	124	115	90	82	88	84	266	307	302	589	524	471	581	642	578
gene-GJ690_RS18880	NZ_PHGV01000015.1	19092	19928	+	837	172	189	187	133	116	88	103	96	82	307	345	371	624	505	486	593	649	536
gene-GJ690_RS18885	NZ_PHGV01000015.1	19925	21187	+	1263	379	423	470	264	286	255	154	212	153	555	673	664	1007	804	807	1286	1212	1147
gene-GJ690_RS18890	NZ_PHGV01000015.1	21373	22524	+	1152	355	397	407	227	254	193	154	143	154	549	701	619	1030	906	807	1296	1306	1124
gene-GJ690_RS18895	NZ_PHGV01000015.1	22625	23542	+	918	771	742	934	350	341	247	394	304	324	776	977	973	1070	803	827	2050	1591	1469
gene-GJ690_RS18900	NZ_PHGV01000015.1	23824	24330	+	507	122	156	145	102	66	55	70	57	64	215	229	240	431	361	316	503	540	462
gene-GJ690_RS18905	NZ_PHGV01000015.1	24391	27096	+	2706	683	654	662	378	334	292	293	283	264	933	1168	1208	1969	1693	1481	2111	2147	2031
gene-GJ690_RS18910	NZ_PHGV01000015.1	27153	27542	+	390	76	73	72	42	41	30	45	26	35	98	108	120	320	250	230	291	329	314
gene-GJ690_RS18915	NZ_PHGV01000015.1	27644	27838	-	195	37	44	58	19	24	16	21	21	15	77	67	88	130	114	98	148	138	143
gene-GJ690_RS18920	NZ_PHGV01000015.1	27848	28591	-	744	137	140	139	51	47	40	46	55	54	191	211	236	389	271	250	467	476	418
gene-GJ690_RS18925	NZ_PHGV01000015.1	28591	29211	-	621	119	159	148	92	65	51	58	71	57	196	178	201	358	302	276	434	480	387
gene-GJ690_RS18930	NZ_PHGV01000015.1	29437	30480	+	1044	266	302	315	247	193	148	136	166	152	438	553	558	955	827	699	1491	1510	1364
gene-GJ690_RS18935	NZ_PHGV01000015.1	30590	31792	-	1203	236	257	233	184	146	123	158	132	134	371	471	469	968	834	734	966	1069	948
gene-GJ690_RS18940	NZ_PHGV01000015.1	31782	33167	-	1386	204	262	180	140	113	111	115	100	115	341	424	459	938	774	656	921	1091	966
gene-GJ690_RS18945	NZ_PHGV01000015.1	33177	33614	-	438	57	84	85	52	30	32	33	52	37	119	126	137	234	241	199	281	349	239
gene-GJ690_RS18950	NZ_PHGV01000015.1	33846	34739	-	894	197	252	210	146	144	118	137	134	139	319	460	408	877	744	666	947	1044	916
gene-GJ690_RS18955	NZ_PHGV01000015.1	34827	35390	+	564	159	172	171	94	87	73	81	80	84	231	281	273	513	460	388	608	592	616
gene-GJ690_RS18960	NZ_PHGV01000015.1	35387	36241	+	855	128	145	125	120	114	80	81	81	80	167	295	304	673	516	466	666	667	585
gene-GJ690_RS18965	NZ_PHGV01000015.1	36323	37273	-	951	218	267	214	213	194	159	192	170	169	444	486	532	880	770	673	930	939	765
gene-GJ690_RS18970	NZ_PHGV01000015.1	37273	38679	-	1407	320	316	355	297	244	199	263	204	232	582	696	718	1125	884	793	1073	1212	1035
gene-GJ690_RS18975	NZ_PHGV01000015.1	38835	40208	-	1374	371	460	401	220	186	209	167	197	191	581	917	819	1256	1101	989	1567	1464	1323
gene-GJ690_RS18980	NZ_PHGV01000015.1	40773	41537	+	765	151	165	179	102	92	62	76	91	78	224	263	326	551	456	389	701	694	595
gene-GJ690_RS18985	NZ_PHGV01000015.1	41701	44364	+	2664	497	608	531	331	270	239	244	280	260	740	940	1001	1796	1552	1341	3194	2681	2662
gene-GJ690_RS18990	NZ_PHGV01000015.1	44379	46268	+	1890	285	304	269	173	135	124	142	153	124	460	567	582	1117	967	821	1133	1257	1072
gene-GJ690_RS18995	NZ_PHGV01000015.1	46444	47868	+	1425	341	361	364	238	215	160	184	178	180	535	616	606	1157	946	848	1501	1552	1361
gene-GJ690_RS19000	NZ_PHGV01000015.1	47988	48782	-	795	159	191	173	110	75	64	70	97	75	237	341	360	628	538	414	646	709	566
gene-GJ690_RS19005	NZ_PHGV01000015.1	48793	50397	-	1605	317	364	282	238	195	169	174	171	183	431	599	581	1544	1234	1135	1447	1473	1296
gene-GJ690_RS19010	NZ_PHGV01000015.1	50831	53428	+	2598	658	610	672	436	382	307	333	236	235	807	1214	1145	2140	1714	1522	3424	3240	2550
gene-GJ690_RS19015	NZ_PHGV01000015.1	53603	53965	+	363	150	174	146	80	62	57	67	57	54	171	213	267	450	331	270	337	345	286
gene-GJ690_RS19020	NZ_PHGV01000015.1	53998	56049	-	2052	439	503	452	265	248	222	225	219	234	622	750	841	1571	1311	1172	1631	1752	1549
gene-GJ690_RS19025	NZ_PHGV01000015.1	56068	57471	-	1404	306	339	317	161	148	120	143	129	142	448	451	520	987	838	778	1083	1205	1004
gene-GJ690_RS19030	NZ_PHGV01000015.1	57705	58718	+	1014	162	214	173	158	114	108	88	103	108	310	355	350	780	698	549	811	851	809
gene-GJ690_RS19035	NZ_PHGV01000015.1	58711	59058	-	348	119	173	128	79	72	99	52	39	37	298	337	310	343	275	252	845	754	743
gene-GJ690_RS19040	NZ_PHGV01000015.1	59212	60822	+	1611	251	320	252	218	196	155	149	144	168	418	499	548	1219	989	849	1143	1329	1109
gene-GJ690_RS19045	NZ_PHGV01000015.1	60948	61472	+	525	170	205	177	89	73	61	67	61	78	262	272	284	489	421	372	495	553	511
gene-GJ690_RS19050	NZ_PHGV01000015.1	61720	62256	+	537	212	261	244	141	107	83	94	83	70	289	441	397	564	466	382	903	814	728
gene-GJ690_RS19055	NZ_PHGV01000015.1	62329	62991	-	663	163	166	167	80	75	70	78	75	57	210	276	296	517	397	366	634	624	606
gene-GJ690_RS19060	NZ_PHGV01000015.1	63093	64019	+	927	241	234	167	111	101	79	107	89	93	292	353	349	633	504	431	790	768	740
gene-GJ690_RS19065	NZ_PHGV01000015.1	64016	64786	+	771	129	158	136	102	55	45	56	62	75	181	219	262	496	388	391	525	512	405
gene-GJ690_RS19070	NZ_PHGV01000015.1	64890	65330	+	441	260	316	272	131	129	118	100	88	93	327	358	419	520	467	448	497	498	446
gene-GJ690_RS19075	NZ_PHGV01000015.1	65392	66621	+	1230	225	258	192	135	112	108	124	129	103	342	406	395	851	700	665	863	979	907
gene-GJ690_RS19080	NZ_PHGV01000015.1	66624	67709	-	1086	221	264	202	110	92	78	109	97	83	323	369	411	721	610	548	787	823	766
gene-GJ690_RS19085	NZ_PHGV01000015.1	67724	68290	-	567	87	107	76	59	44	36	47	35	33	127	146	150	334	276	235	337	416	325
gene-GJ690_RS19090	NZ_PHGV01000015.1	68363	68920	-	558	97	116	88	97	70	59	54	69	52	157	198	240	461	397	323	435	483	432
gene-GJ690_RS19095	NZ_PHGV01000015.1	68943	69524	-	582	115	139	86	77	67	43	67	69	51	158	181	224	431	363	332	452	492	427
gene-GJ690_RS19100	NZ_PHGV01000015.1	69547	72102	-	2556	561	622	556	322	260	257	254	282	251	780	871	914	1909	1559	1350	1897	1998	1838
gene-GJ690_RS19105	NZ_PHGV01000015.1	72148	72870	-	723	182	159	132	92	84	62	76	76	78	211	255	268	561	476	386	590	618	550
gene-GJ690_RS19110	NZ_PHGV01000015.1	72930	73514	-	585	104	121	93	51	46	53	42	42	54	160	179	204	422	351	301	439	475	450
gene-GJ690_RS19115	NZ_PHGV01000015.1	73810	74190	-	381	105	112	106	61	83	63	72	69	81	192	186	160	264	206	206	387	389	405
gene-GJ690_RS19120	NZ_PHGV01000015.1	74286	75140	-	855	131	141	154	106	63	63	74	76	78	202	272	247	554	422	378	562	610	516
gene-GJ690_RS19125	NZ_PHGV01000015.1	75152	75943	-	792	119	154	120	124	99	86	95	74	84	218	282	308	721	512	495	629	702	706
gene-GJ690_RS19130	NZ_PHGV01000015.1	76064	76555	-	492	127	155	113	110	70	75	68	79	77	202	281	246	559	499	433	603	628	574
gene-GJ690_RS19135	NZ_PHGV01000015.1	76666	78084	-	1419	332	319	333	180	174	105	167	132	124	456	577	589	992	889	793	1674	1622	1378
gene-GJ690_RS19140	NZ_PHGV01000015.1	78135	79031	-	897	221	219	188	109	102	74	79	93	80	247	356	364	685	535	444	636	702	580
gene-GJ690_RS19145	NZ_PHGV01000015.1	79104	79559	-	456	1145	1680	1295	311	290	275	434	386	360	1529	1721	2209	1623	1057	1004	1111	1119	1066
gene-GJ690_RS19150	NZ_PHGV01000015.1	79738	80442	-	705	620	703	624	155	147	134	175	178	150	760	797	959	782	547	600	486	465	456
gene-GJ690_RS19155	NZ_PHGV01000015.1	80455	80988	-	534	47	58	62	47	29	34	37	40	33	92	128	130	336	291	230	334	345	318
gene-GJ690_RS19160	NZ_PHGV01000015.1	81062	83491	+	2430	328	376	284	288	245	201	176	186	183	503	714	670	1447	1212	1065	1890	1929	1597
gene-GJ690_RS19165	NZ_PHGV01000015.1	83617	86154	+	2538	388	467	424	357	281	238	222	244	249	646	950	967	1845	1497	1449	2380	2293	1902
gene-GJ690_RS19170	NZ_PHGV01000015.1	86387	88576	+	2190	606	627	634	223	245	201	225	235	234	783	887	931	1610	1252	1153	2496	2470	2265
gene-GJ690_RS19175	NZ_PHGV01000015.1	88624	89421	+	798	88	125	94	91	59	47	58	64	54	183	245	235	539	449	390	527	607	501
gene-GJ690_RS19180	NZ_PHGV01000015.1	89421	90311	+	891	103	147	92	83	74	44	66	63	61	191	253	285	580	471	404	669	638	526
gene-GJ690_RS19185	NZ_PHGV01000015.1	90326	92365	+	2040	183	252	183	258	174	148	125	132	138	319	561	529	1366	1122	1024	1329	1422	1191
gene-GJ690_RS19190	NZ_PHGV01000015.1	92502	93782	-	1281	229	319	286	164	182	131	145	145	148	414	562	497	1048	913	760	1561	1434	1404
gene-GJ690_RS19195	NZ_PHGV01000015.1	93951	95372	+	1422	327	334	400	176	151	129	133	139	125	428	544	551	1009	865	741	983	1044	919
gene-GJ690_RS19200	NZ_PHGV01000015.1	95454	95798	+	345	567	705	727	334	369	271	272	221	243	773	836	776	1068	734	772	1891	1633	1775
gene-GJ690_RS19205	NZ_PHGV01000015.1	95918	96541	-	624	267	322	305	186	127	85	114	111	88	382	499	491	692	577	520	1037	921	774
gene-GJ690_RS19210	NZ_PHGV01000015.1	96580	97380	-	801	141	184	154	99	82	72	77	70	83	230	274	286	592	505	436	549	627	542
gene-GJ690_RS19215	NZ_PHGV01000015.1	97373	98071	-	699	168	242	185	98	80	84	73	82	92	268	312	304	578	493	469	791	777	776
gene-GJ690_RS19220	NZ_PHGV01000015.1	98155	99672	+	1518	405	452	427	220	167	138	168	152	172	589	610	644	1116	953	815	1266	1357	1248
gene-GJ690_RS19225	NZ_PHGV01000015.1	99802	101235	+	1434	329	343	339	232	156	121	173	162	166	459	485	577	1043	761	730	1141	1082	976
gene-GJ690_RS19230	NZ_PHGV01000015.1	101386	102543	+	1158	182	226	201	136	122	109	116	130	109	328	429	427	787	681	607	847	876	763
gene-GJ690_RS19235	NZ_PHGV01000015.1	102631	103017	-	387	260	207	273	64	62	53	62	50	55	222	200	204	308	296	246	353	382	273
gene-GJ690_RS19240	NZ_PHGV01000015.1	103127	103951	-	825	183	206	211	120	110	87	95	91	86	265	356	364	636	568	465	822	849	756
gene-GJ690_RS19245	NZ_PHGV01000015.1	103983	106655	-	2673	383	512	392	298	269	251	206	220	213	651	876	965	1731	1572	1395	1857	1948	1699
gene-GJ690_RS19250	NZ_PHGV01000015.1	106759	107553	-	795	256	278	266	140	125	113	131	125	116	382	436	465	766	651	591	1116	1180	1074
gene-GJ690_RS19255	NZ_PHGV01000015.1	107878	108603	+	726	1077	1198	1555	508	515	390	414	319	325	1259	1971	1725	1325	1016	929	4425	3450	3192
gene-GJ690_RS19260	NZ_PHGV01000015.1	108738	109589	+	852	575	572	758	288	311	257	153	143	153	674	933	794	910	782	740	2506	1751	1823
gene-GJ690_RS19265	NZ_PHGV01000015.1	109736	110461	+	726	182	190	194	95	105	80	79	90	88	264	331	383	577	487	417	952	863	752
gene-GJ690_RS19270	NZ_PHGV01000015.1	110601	111158	+	558	885	699	979	335	364	263	368	288	303	777	996	1037	905	810	860	1079	977	949
gene-GJ690_RS19275	NZ_PHGV01000015.1	111267	112463	+	1197	277	331	260	176	128	111	128	137	122	450	558	546	869	752	708	995	1007	904
gene-GJ690_RS19280	NZ_PHGV01000015.1	112652	113410	+	759	214	249	239	132	103	97	94	106	90	354	409	416	705	503	475	868	925	850
gene-GJ690_RS19285	NZ_PHGV01000015.1	113423	114280	+	858	194	180	172	176	141	101	94	112	113	271	339	319	769	703	651	876	903	777
gene-GJ690_RS19290	NZ_PHGV01000015.1	114292	115644	+	1353	398	422	438	284	226	210	167	150	135	524	685	658	1039	878	766	1669	1507	1447
gene-GJ690_RS19295	NZ_PHGV01000015.1	115674	118088	+	2415	892	995	952	451	386	305	322	297	273	1122	1548	1380	1840	1508	1408	2313	2171	1859
gene-GJ690_RS19300	NZ_PHGV01000015.1	118211	118696	+	486	344	315	488	143	160	131	98	98	119	469	503	487	428	372	364	502	494	483
gene-GJ690_RS19305	NZ_PHGV01000015.1	118700	119725	+	1026	638	739	782	313	341	266	301	294	304	818	993	1004	1122	863	888	1307	1193	1107
gene-GJ690_RS19310	NZ_PHGV01000015.1	119829	120284	+	456	266	397	318	113	115	91	119	116	115	354	486	506	555	402	372	733	666	622
gene-GJ690_RS19315	NZ_PHGV01000015.1	120288	121076	+	789	655	1029	786	229	214	186	348	329	320	797	1147	1160	1427	922	1049	1211	1044	993
gene-GJ690_RS19320	NZ_PHGV01000015.1	121076	122224	+	1149	243	284	280	162	127	117	116	126	115	371	533	500	797	732	614	1011	915	865
gene-GJ690_RS19325	NZ_PHGV01000015.1	122221	122817	+	597	123	187	137	117	95	72	74	75	56	236	322	296	545	413	404	569	596	513
gene-GJ690_RS19330	NZ_PHGV01000015.1	122854	126336	+	3483	852	993	973	540	459	417	373	411	365	1184	1520	1510	2656	2119	1927	3073	3103	2838
gene-GJ690_RS19335	NZ_PHGV01000015.1	126349	127308	+	960	372	493	447	197	226	180	177	150	160	544	874	872	977	806	687	1772	1545	1417
gene-GJ690_RS19340	NZ_PHGV01000015.1	127408	129558	+	2151	472	507	439	264	226	189	221	210	234	616	735	787	1524	1328	1205	1593	1779	1525
gene-GJ690_RS19345	NZ_PHGV01000015.1	129612	130001	+	390	195	180	179	126	96	86	101	90	92	222	261	253	520	488	417	544	564	541
gene-GJ690_RS19350	NZ_PHGV01000015.1	130063	131355	+	1293	177	193	190	105	96	91	107	97	89	325	375	382	787	620	548	803	871	768
gene-GJ690_RS19355	NZ_PHGV01000015.1	131439	131699	-	261	145	120	145	48	57	41	46	50	37	136	125	142	208	152	154	242	243	203
gene-GJ690_RS19360	NZ_PHGV01000015.1	131686	131886	-	201	178	146	241	46	59	35	37	53	53	177	135	157	186	169	136	205	233	250
gene-GJ690_RS19365	NZ_PHGV01000015.1	132075	132617	+	543	124	157	130	66	63	55	53	56	68	176	223	219	418	394	312	440	536	420
gene-GJ690_RS19370	NZ_PHGV01000015.1	132617	133039	+	423	88	93	93	56	56	46	50	52	45	117	147	153	284	230	240	358	367	318
gene-GJ690_RS19375	NZ_PHGV01000015.1	133071	133769	+	699	152	232	207	123	94	105	155	108	114	244	325	354	549	452	398	686	661	565
gene-GJ690_RS19380	NZ_PHGV01000015.1	133812	135530	-	1719	404	492	517	275	305	241	205	215	220	739	876	853	1421	1297	1179	1993	1987	1630
gene-GJ690_RS19385	NZ_PHGV01000015.1	135641	136348	-	708	105	149	134	76	89	67	53	72	58	182	240	255	450	394	380	549	580	522
gene-GJ690_RS19390	NZ_PHGV01000015.1	136345	136749	-	405	96	81	89	63	51	42	44	48	53	128	146	146	344	275	246	323	329	320
gene-GJ690_RS19395	NZ_PHGV01000015.1	136866	137681	-	816	186	204	223	107	80	86	95	91	73	256	383	314	535	495	455	659	704	612
gene-GJ690_RS19400	NZ_PHGV01000015.1	137727	138380	-	654	152	168	166	96	66	54	77	76	77	235	272	238	565	445	435	609	601	560
gene-GJ690_RS19405	NZ_PHGV01000015.1	138373	139404	-	1032	194	224	190	105	107	68	82	112	98	269	323	387	634	523	462	703	742	671
gene-GJ690_RS19410	NZ_PHGV01000015.1	139594	140160	+	567	213	249	237	101	120	88	68	89	73	313	376	338	572	435	365	787	819	650
gene-GJ690_RS19415	NZ_PHGV01000016.1	53	128	-	76	10	8	19	13	12	11	2	2	2	22	33	16	29	12	18	58	54	59
gene-GJ690_RS19420	NZ_PHGV01000016.1	132	207	-	76	5	9	8	6	9	7	0	1	1	17	14	12	19	12	13	54	59	47
gene-GJ690_RS19425	NZ_PHGV01000016.1	243	318	-	76	40	40	48	24	37	33	10	6	8	62	71	54	106	71	58	185	158	138
gene-GJ690_RS19430	NZ_PHGV01000016.1	484	1272	-	789	275	342	323	124	138	136	83	99	80	393	548	585	641	461	412	730	655	606
gene-GJ690_RS19435	NZ_PHGV01000016.1	1282	1800	-	519	364	488	469	141	187	188	117	105	101	553	710	696	687	552	485	1030	872	864
gene-GJ690_RS19440	NZ_PHGV01000016.1	1835	3127	-	1293	574	728	698	319	314	316	286	253	253	882	1193	1222	1584	1171	1117	2296	2058	1999
gene-GJ690_RS19445	NZ_PHGV01000016.1	3256	4527	-	1272	262	267	318	198	196	176	115	138	115	418	474	426	750	659	612	1353	1031	979
gene-GJ690_RS19450	NZ_PHGV01000016.1	4592	5020	-	429	109	108	112	74	75	70	63	48	50	147	191	184	320	259	242	655	527	515
gene-GJ690_RS19455	NZ_PHGV01000016.1	5024	5716	-	693	126	158	177	135	115	77	70	65	69	203	275	276	390	341	302	794	685	670
gene-GJ690_RS19460	NZ_PHGV01000016.1	5713	6117	-	405	156	162	188	145	168	102	73	60	48	227	309	321	429	307	256	923	770	819
gene-GJ690_RS19465	NZ_PHGV01000016.1	6393	6686	-	294	109	133	128	56	53	40	44	46	46	146	166	172	281	238	216	286	292	295
gene-GJ690_RS19470	NZ_PHGV01000016.1	6686	6799	-	114	13	19	11	5	8	7	3	6	4	12	21	25	20	22	15	20	18	27
gene-GJ690_RS19475	NZ_PHGV01000016.1	6814	7953	-	1140	194	226	214	145	109	78	117	145	106	285	383	383	856	702	602	807	908	780
gene-GJ690_RS19480	NZ_PHGV01000016.1	7969	9537	-	1569	442	527	462	321	259	233	226	214	217	680	914	907	1451	1286	1102	1642	1680	1537
gene-GJ690_RS19485	NZ_PHGV01000016.1	10764	11213	+	450	76	72	92	63	48	29	42	46	30	125	112	140	281	244	221	302	326	270
gene-GJ690_RS19490	NZ_PHGV01000016.1	11213	12601	+	1389	223	270	203	150	132	124	136	121	120	379	414	430	897	785	735	981	1074	911
gene-GJ690_RS19495	NZ_PHGV01000016.1	12620	14065	+	1446	241	275	233	167	124	88	120	132	139	355	458	463	955	799	730	966	1087	971
gene-GJ690_RS19500	NZ_PHGV01000016.1	14065	15306	+	1242	158	220	191	110	87	64	84	91	102	274	375	394	745	665	522	717	850	743
gene-GJ690_RS19505	NZ_PHGV01000016.1	15310	16680	+	1371	184	261	186	102	96	74	107	114	90	318	394	428	770	683	593	836	981	806
gene-GJ690_RS19510	NZ_PHGV01000016.1	16677	16994	+	318	74	72	64	30	22	21	26	28	27	87	100	105	206	168	147	170	236	204
gene-GJ690_RS19515	NZ_PHGV01000016.1	17163	18467	+	1305	228	290	248	181	141	104	135	122	118	372	430	477	990	887	760	1019	1148	925
gene-GJ690_RS19520	NZ_PHGV01000016.1	18622	19623	+	1002	190	247	164	132	92	74	99	89	123	314	380	401	758	645	572	856	895	786
gene-GJ690_RS19525	NZ_PHGV01000016.1	19747	21399	+	1653	230	283	229	170	122	114	134	133	127	375	491	467	1154	904	736	1040	1212	1020
gene-GJ690_RS19530	NZ_PHGV01000016.1	21409	22011	+	603	110	125	111	60	64	41	57	62	43	135	208	170	394	361	278	394	436	380
gene-GJ690_RS19535	NZ_PHGV01000016.1	22054	22956	-	903	212	266	254	136	90	103	99	121	106	338	324	385	686	590	514	748	823	727
gene-GJ690_RS19540	NZ_PHGV01000016.1	23362	24150	+	789	188	246	198	133	127	97	116	113	126	264	334	329	727	638	529	708	795	705
gene-GJ690_RS19545	NZ_PHGV01000016.1	24129	25022	-	894	249	219	244	76	63	66	71	80	76	291	250	267	502	418	339	582	609	574
gene-GJ690_RS19550	NZ_PHGV01000016.1	25249	26118	-	870	293	326	317	186	161	131	118	123	119	437	602	627	864	678	684	799	897	722
gene-GJ690_RS19555	NZ_PHGV01000016.1	26118	27284	-	1167	190	188	193	131	106	77	85	98	78	284	356	365	614	508	422	539	629	551
gene-GJ690_RS19560	NZ_PHGV01000016.1	27376	28599	-	1224	280	332	330	154	136	121	126	140	143	398	511	556	934	808	726	852	896	753
gene-GJ690_RS19565	NZ_PHGV01000016.1	28614	31415	-	2802	599	665	649	409	387	311	325	322	295	910	1150	1149	2141	1746	1665	2094	2071	1939
gene-GJ690_RS19570	NZ_PHGV01000016.1	31801	32517	-	717	179	249	202	83	77	83	81	87	82	280	352	363	600	475	496	836	788	663
gene-GJ690_RS19575	NZ_PHGV01000016.1	32533	34299	-	1767	277	342	271	214	194	142	147	133	152	474	683	603	1098	1010	889	1609	1547	1328
gene-GJ690_RS19580	NZ_PHGV01000016.1	34299	34646	-	348	56	46	58	15	23	26	18	23	15	84	65	73	157	131	127	205	235	180
gene-GJ690_RS19585	NZ_PHGV01000016.1	34640	35044	-	405	220	189	221	186	127	120	81	80	81	293	352	265	555	391	359	709	810	632
gene-GJ690_RS19590	NZ_PHGV01000016.1	35739	37022	+	1284	321	354	375	197	172	124	159	143	158	524	573	557	998	823	723	1236	1281	1186
gene-GJ690_RS19595	NZ_PHGV01000016.1	37197	38246	+	1050	156	174	138	128	117	84	82	97	92	281	339	381	884	696	658	876	950	838
gene-GJ690_RS19600	NZ_PHGV01000016.1	38256	38672	-	417	184	242	236	106	102	94	69	89	82	311	341	302	489	416	311	552	546	560
gene-GJ690_RS19605	NZ_PHGV01000016.1	38764	39555	-	792	123	145	141	80	65	56	45	70	59	219	295	282	469	416	364	536	490	443
gene-GJ690_RS19610	NZ_PHGV01000016.1	39570	40214	-	645	158	228	172	130	83	86	73	80	79	257	407	386	384	346	292	470	458	411
gene-GJ690_RS19615	NZ_PHGV01000016.1	40224	41219	-	996	135	190	151	138	134	90	89	99	121	250	354	340	804	670	611	830	848	749
gene-GJ690_RS19620	NZ_PHGV01000016.1	41216	41938	-	723	97	127	110	85	88	70	63	58	59	175	234	262	530	476	371	546	586	463
gene-GJ690_RS19625	NZ_PHGV01000016.1	42119	42853	-	735	137	150	162	117	108	86	82	74	63	251	261	300	570	430	471	579	609	550
gene-GJ690_RS19630	NZ_PHGV01000016.1	42843	43775	-	933	202	227	199	147	116	96	79	91	87	243	357	345	672	599	502	685	733	617
gene-GJ690_RS19635	NZ_PHGV01000016.1	43769	44425	-	657	148	160	154	107	76	58	79	68	71	205	252	235	489	448	346	512	514	449
gene-GJ690_RS19640	NZ_PHGV01000016.1	44455	45198	-	744	281	241	332	201	160	123	134	145	145	355	395	356	838	704	622	913	967	797
gene-GJ690_RS19645	NZ_PHGV01000016.1	45487	46968	+	1482	331	350	326	221	195	154	162	194	163	458	618	620	1324	1166	1051	1456	1519	1342
gene-GJ690_RS19655	NZ_PHGV01000016.1	47663	49081	-	1419	287	337	329	196	146	139	158	160	160	461	597	646	1141	980	866	1168	1345	1068
gene-GJ690_RS19660	NZ_PHGV01000016.1	49100	49669	-	570	96	109	107	57	36	31	59	45	40	115	163	186	247	268	206	307	325	264
gene-GJ690_RS19665	NZ_PHGV01000016.1	49765	49971	-	207	131	133	171	43	57	44	53	42	40	217	196	194	317	246	215	515	526	563
gene-GJ690_RS19670	NZ_PHGV01000016.1	50279	50368	+	90	21	26	19	3	7	6	7	6	7	25	26	33	52	40	42	53	64	60
gene-GJ690_RS19675	NZ_PHGV01000016.1	50368	52047	+	1680	205	237	187	163	148	118	122	142	120	337	429	420	1061	875	754	1013	1118	916
gene-GJ690_RS19680	NZ_PHGV01000016.1	52068	54116	+	2049	281	321	285	201	169	131	151	152	147	407	580	582	1322	1074	999	1414	1486	1301
gene-GJ690_RS19685	NZ_PHGV01000016.1	54125	54691	+	567	54	104	58	51	31	23	36	29	35	118	153	154	304	259	187	344	322	324
gene-GJ690_RS19690	NZ_PHGV01000016.1	54702	57386	+	2685	453	605	436	324	275	242	270	300	269	773	952	1037	2233	1792	1710	2208	2254	1933
gene-GJ690_RS19695	NZ_PHGV01000016.1	57383	58060	+	678	91	152	103	64	55	41	63	46	55	184	227	288	452	375	344	425	474	391
gene-GJ690_RS19700	NZ_PHGV01000016.1	58159	59799	-	1641	375	442	363	261	196	169	224	214	207	576	828	866	1308	1120	983	1853	1759	1513
gene-GJ690_RS19705	NZ_PHGV01000016.1	59824	60366	-	543	153	154	146	91	65	65	59	74	53	210	255	226	392	364	338	522	577	496
gene-GJ690_RS19710	NZ_PHGV01000016.1	60562	61335	+	774	202	211	194	129	127	103	112	102	128	293	387	383	752	657	601	839	851	787
gene-GJ690_RS19715	NZ_PHGV01000016.1	61464	61751	+	288	78	104	79	49	40	35	32	34	41	129	145	158	255	231	182	328	303	282
gene-GJ690_RS19720	NZ_PHGV01000016.1	62032	62562	+	531	302	345	360	255	262	168	116	132	110	464	531	577	646	532	439	1106	1067	1100
gene-GJ690_RS19725	NZ_PHGV01000016.1	62773	62859	+	87	69	99	116	49	52	51	31	25	35	130	183	145	187	130	124	332	348	305
gene-GJ690_RS19730	NZ_PHGV01000016.1	62852	63304	+	453	287	338	348	166	160	142	151	124	116	499	506	503	697	507	461	1141	1145	1301
gene-GJ690_RS19735	NZ_PHGV01000016.1	63581	66307	+	2727	783	730	802	398	337	294	309	345	350	943	929	995	1827	1629	1392	1904	2261	2037
gene-GJ690_RS19740	NZ_PHGV01000016.1	66457	66879	+	423	154	149	161	91	70	70	66	60	63	173	173	192	372	352	326	404	469	428
gene-GJ690_RS19745	NZ_PHGV01000016.1	66879	67625	+	747	167	172	167	93	69	60	76	91	74	249	270	261	533	442	364	505	549	524
gene-GJ690_RS19750	NZ_PHGV01000016.1	67618	68091	+	474	69	80	50	24	33	13	34	35	30	86	74	78	228	171	141	240	277	245
gene-GJ690_RS19755	NZ_PHGV01000016.1	68102	68863	+	762	165	173	160	113	82	81	73	89	80	233	231	286	551	487	420	582	626	601
gene-GJ690_RS19760	NZ_PHGV01000016.1	68847	69665	+	819	245	237	239	147	127	90	107	102	140	332	377	312	747	626	562	717	826	733
gene-GJ690_RS19765	NZ_PHGV01000016.1	69715	70047	-	333	56	64	56	31	29	22	24	20	17	82	86	92	209	135	155	172	231	207
gene-GJ690_RS19770	NZ_PHGV01000016.1	70097	71503	-	1407	332	362	301	199	162	144	191	185	141	463	505	571	1210	1022	894	1224	1306	1184
gene-GJ690_RS19775	NZ_PHGV01000016.1	72064	73731	-	1668	456	507	460	295	272	209	221	223	215	605	724	761	1294	1109	994	1614	1641	1497
gene-GJ690_RS19780	NZ_PHGV01000016.1	73944	75890	-	1947	425	479	436	284	243	212	215	223	213	640	783	834	1582	1385	1249	1646	1690	1570
gene-GJ690_RS19785	NZ_PHGV01000016.1	76235	77035	+	801	255	239	225	113	92	98	96	101	89	286	309	325	604	533	440	674	727	626
gene-GJ690_RS19790	NZ_PHGV01000016.1	77096	78244	+	1149	269	344	303	185	172	155	148	156	131	429	559	515	1047	837	808	1175	1222	1093
gene-GJ690_RS19795	NZ_PHGV01000016.1	78253	79473	+	1221	254	282	271	165	134	121	132	126	118	363	450	456	887	754	635	940	1018	819
gene-GJ690_RS19800	NZ_PHGV01000016.1	79577	80329	+	753	199	203	201	101	66	65	92	98	68	265	342	353	570	471	419	643	737	594
gene-GJ690_RS19805	NZ_PHGV01000016.1	80583	82247	+	1665	325	385	327	210	165	149	158	144	144	520	599	653	1222	1054	944	4138	2525	2536
gene-GJ690_RS19810	NZ_PHGV01000016.1	82471	82547	+	77	26	33	34	14	17	24	9	5	9	37	53	52	51	73	59	172	154	173
gene-GJ690_RS19815	NZ_PHGV01000016.1	82556	82640	+	85	34	46	42	37	83	42	8	8	10	67	90	66	187	106	70	564	514	514
gene-GJ690_RS19820	NZ_PHGV01000016.1	82664	82738	+	75	25	45	38	21	27	17	7	7	12	49	69	42	154	66	57	506	360	535
gene-GJ690_RS19825	NZ_PHGV01000016.1	82775	82849	+	75	22	12	32	17	28	18	3	5	6	35	44	22	64	30	22	126	98	125
gene-GJ690_RS19830	NZ_PHGV01000016.1	82871	82947	+	77	9	11	11	5	14	2	4	3	4	25	26	15	35	19	28	57	37	41
gene-GJ690_RS19835	NZ_PHGV01000016.1	82992	83066	+	75	84	89	87	28	55	54	26	25	28	136	116	140	200	166	166	271	235	229
gene-GJ690_RS19840	NZ_PHGV01000016.1	83187	84362	-	1176	428	479	446	234	234	152	237	203	172	601	718	795	1233	1086	986	1256	1277	1064
gene-GJ690_RS19845	NZ_PHGV01000016.1	84508	85938	+	1431	332	434	373	220	219	154	196	152	180	533	724	671	1386	1131	954	1583	1560	1418
gene-GJ690_RS19850	NZ_PHGV01000016.1	86193	87239	+	1047	313	280	267	149	111	102	99	117	127	350	395	447	822	679	598	905	995	892
gene-GJ690_RS19855	NZ_PHGV01000016.1	87236	87703	+	468	155	141	142	80	71	56	64	62	49	175	227	227	365	342	296	461	456	427
gene-GJ690_RS19860	NZ_PHGV01000016.1	87802	88680	+	879	209	265	253	161	156	127	92	123	109	372	441	436	755	632	585	887	993	871
gene-GJ690_RS19865	NZ_PHGV01000016.1	88705	90243	+	1539	360	375	335	194	165	124	148	139	156	456	570	614	1071	932	754	1116	1146	1016
gene-GJ690_RS19870	NZ_PHGV01000016.1	90278	90619	-	342	44	62	54	29	22	21	18	20	17	65	68	68	149	136	94	223	220	213
gene-GJ690_RS19875	NZ_PHGV01000016.1	90614	91522	+	909	268	292	272	120	111	120	90	99	89	413	605	610	728	623	552	815	907	840
gene-GJ690_RS19880	NZ_PHGV01000016.1	91681	92421	+	741	159	150	125	95	81	64	70	68	43	196	268	275	529	426	381	523	606	497
gene-GJ690_RS19885	NZ_PHGV01000016.1	92421	93095	+	675	116	148	97	61	63	54	59	57	54	156	218	234	487	379	323	458	509	426
gene-GJ690_RS19890	NZ_PHGV01000016.1	93095	93820	+	726	189	243	226	145	113	97	94	84	104	333	344	379	674	623	509	700	778	698
gene-GJ690_RS19895	NZ_PHGV01000016.1	93937	94872	+	936	217	240	224	123	125	103	94	117	127	312	374	385	687	660	565	728	820	734
gene-GJ690_RS19900	NZ_PHGV01000016.1	94928	95410	-	483	201	257	221	105	65	71	96	81	93	257	314	327	496	449	384	430	485	408
gene-GJ690_RS19905	NZ_PHGV01000016.1	95646	98228	+	2583	965	857	1156	483	433	344	374	340	335	1115	1498	1453	1942	1801	1727	3329	2876	2487
gene-GJ690_RS19910	NZ_PHGV01000016.1	98243	98836	+	594	262	198	317	88	88	79	92	83	77	290	343	353	502	411	428	637	539	469
gene-GJ690_RS19915	NZ_PHGV01000016.1	98836	99867	+	1032	205	224	209	92	87	83	65	86	90	309	421	399	653	540	460	729	729	615
gene-GJ690_RS19920	NZ_PHGV01000016.1	99869	100510	+	642	86	101	99	74	59	37	50	48	49	114	197	164	343	285	267	323	332	329
gene-GJ690_RS19925	NZ_PHGV01000016.1	100485	101579	-	1095	215	283	233	156	107	102	134	149	118	329	452	444	904	715	691	861	971	819
gene-GJ690_RS19930	NZ_PHGV01000016.1	101676	102287	+	612	132	144	139	79	83	61	64	71	78	173	225	249	460	461	376	514	537	432
gene-GJ690_RS19935	NZ_PHGV01000016.1	102542	102859	+	318	85	107	82	43	32	32	38	43	42	116	165	148	231	232	193	287	298	269
gene-GJ690_RS19940	NZ_PHGV01000016.1	102863	103330	+	468	80	83	82	69	62	46	52	57	35	165	195	164	362	307	285	491	499	483
gene-GJ690_RS19945	NZ_PHGV01000016.1	103361	105262	+	1902	460	511	459	228	197	193	220	213	211	680	754	829	1366	1146	1033	1692	1672	1539
gene-GJ690_RS19950	NZ_PHGV01000016.1	105265	106377	+	1113	221	256	216	130	132	129	101	120	105	345	437	394	864	727	634	1041	908	835
gene-GJ690_RS19955	NZ_PHGV01000016.1	106388	107479	+	1092	190	213	230	150	115	92	103	115	104	315	435	450	775	587	629	943	843	741
gene-GJ690_RS19960	NZ_PHGV01000016.1	107622	108833	+	1212	221	218	220	121	116	97	91	95	109	334	372	398	703	647	548	870	871	764
gene-GJ690_RS19965	NZ_PHGV01000016.1	108940	109203	+	264	365	371	391	114	143	123	127	111	139	390	400	366	657	423	549	711	654	700
gene-GJ690_RS19970	NZ_PHGV01000016.1	109320	109961	+	642	169	184	162	116	78	65	50	68	66	217	282	292	472	392	343	538	574	520
gene-GJ690_RS19975	NZ_PHGV01000016.1	110167	111132	+	966	233	249	260	152	151	101	88	84	89	296	454	449	609	528	448	965	931	878
gene-GJ690_RS19980	NZ_PHGV01000016.1	111230	111433	-	204	143	121	135	61	60	41	56	42	39	195	181	187	344	301	281	912	958	920
gene-GJ690_RS19985	NZ_PHGV01000016.1	111562	112350	-	789	246	278	264	158	128	106	149	107	137	340	408	460	917	680	718	825	945	765
gene-GJ690_RS19990	NZ_PHGV01000016.1	112441	112824	+	384	119	110	109	59	64	65	58	54	49	156	160	192	341	294	268	361	382	362
gene-GJ690_RS19995	NZ_PHGV01000016.1	112876	113085	-	210	12875	8074	14294	2119	3964	2937	1528	1721	1893	10999	7501	7164	12102	9210	14358	6208	5622	4849
gene-GJ690_RS20000	NZ_PHGV01000016.1	113274	113837	-	564	179	187	213	93	61	60	71	54	64	223	262	249	463	377	323	682	574	580
gene-GJ690_RS20005	NZ_PHGV01000016.1	114299	115681	+	1383	303	366	313	208	183	172	166	165	157	429	560	514	1219	992	880	1184	1346	1164
gene-GJ690_RS20010	NZ_PHGV01000016.1	115798	116478	-	681	145	155	117	88	58	67	72	64	76	199	218	207	449	445	366	506	526	464
gene-GJ690_RS20015	NZ_PHGV01000016.1	116447	118108	-	1662	367	430	431	234	209	156	180	189	222	537	614	644	1277	1034	945	1366	1437	1358
gene-GJ690_RS20020	NZ_PHGV01000016.1	118496	119572	+	1077	168	220	186	121	113	98	114	103	108	257	363	356	718	589	485	738	809	735
gene-GJ690_RS20025	NZ_PHGV01000016.1	119569	119865	+	297	43	51	35	17	25	15	19	20	28	68	65	65	148	113	117	170	154	150
gene-GJ690_RS20030	NZ_PHGV01000016.1	119862	120770	+	909	104	141	96	83	78	54	77	73	55	176	208	238	519	438	408	530	588	475
gene-GJ690_RS20035	NZ_PHGV01000016.1	120780	122312	+	1533	201	234	185	138	135	115	89	107	131	314	433	477	1042	887	783	978	1084	900
gene-GJ690_RS20040	NZ_PHGV01000016.1	122316	122867	+	552	52	65	54	39	45	29	39	38	41	87	136	129	348	248	231	326	348	302
gene-GJ690_RS20045	NZ_PHGV01000016.1	122839	123744	+	906	129	177	150	101	63	69	64	70	65	208	269	262	563	473	433	578	634	501
gene-GJ690_RS20050	NZ_PHGV01000016.1	123768	125231	+	1464	255	326	242	200	145	109	147	143	128	408	451	514	1069	961	805	1111	1193	1073
gene-GJ690_RS20055	NZ_PHGV01000016.1	125355	126161	+	807	107	152	108	70	78	61	70	63	67	181	254	249	507	413	384	571	613	528
gene-GJ690_RS20060	NZ_PHGV01000016.1	126308	126718	+	411	143	176	164	93	76	68	66	67	62	230	241	212	474	446	338	482	526	482
gene-GJ690_RS20065	NZ_PHGV01000016.1	126917	127345	+	429	214	285	254	75	77	55	57	71	64	250	360	379	337	316	254	369	403	329
gene-GJ690_RS20070	NZ_PHGV01000016.1	127472	129037	-	1566	723	671	791	272	195	165	303	282	299	874	1312	1200	1690	1380	1124	3028	2502	2138
gene-GJ690_RS20075	NZ_PHGV01000016.1	129279	129842	-	564	800	683	829	258	197	171	301	256	270	971	1238	1248	1886	1453	1197	3024	2212	2481
gene-GJ690_RS20080	NZ_PHGV01000016.1	130214	130960	+	747	164	202	192	100	73	64	78	95	80	264	302	283	568	508	458	683	710	629
gene-GJ690_RS20085	NZ_PHGV01000017.1	344	847	-	504	148	144	112	63	68	47	48	63	57	196	216	220	375	336	292	415	437	399
gene-GJ690_RS20090	NZ_PHGV01000017.1	844	1428	-	585	139	185	167	112	87	85	87	69	86	207	266	292	540	401	376	519	558	514
gene-GJ690_RS20095	NZ_PHGV01000017.1	1498	1767	+	270	142	164	188	37	52	53	86	58	67	215	189	242	334	270	256	384	403	383
gene-GJ690_RS20100	NZ_PHGV01000017.1	1844	2830	+	987	206	267	198	114	94	88	104	86	99	301	322	348	635	548	474	694	806	716
gene-GJ690_RS20105	NZ_PHGV01000017.1	2847	3470	+	624	142	208	151	90	83	65	79	69	68	242	244	276	476	422	386	506	577	524
gene-GJ690_RS20110	NZ_PHGV01000017.1	3484	4419	-	936	221	240	193	94	104	69	98	83	106	298	319	316	566	521	413	700	753	653
gene-GJ690_RS20115	NZ_PHGV01000017.1	4783	7569	+	2787	611	617	565	381	305	274	293	316	294	835	939	970	2218	1873	1639	2283	2434	2174
gene-GJ690_RS20120	NZ_PHGV01000017.1	7903	8535	-	633	264	332	316	141	154	133	110	100	120	436	446	458	755	610	541	1117	1075	1108
gene-GJ690_RS20130	NZ_PHGV01000017.1	9098	9613	+	516	300	213	303	132	121	90	104	105	98	325	330	329	631	546	490	732	791	761
gene-GJ690_RS20135	NZ_PHGV01000017.1	9802	11175	+	1374	311	354	288	187	179	139	149	178	148	428	541	551	969	844	799	1252	1342	1063
gene-GJ690_RS20140	NZ_PHGV01000017.1	11263	11373	-	111	26	45	38	25	25	12	20	6	16	48	56	64	131	125	98	141	166	135
gene-GJ690_RS20145	NZ_PHGV01000017.1	11485	12894	-	1410	157	241	202	119	100	101	94	115	114	292	421	381	878	756	653	968	1011	880
gene-GJ690_RS20150	NZ_PHGV01000017.1	12906	13955	-	1050	141	223	179	104	103	90	103	98	105	274	310	388	740	632	508	799	852	687
gene-GJ690_RS20155	NZ_PHGV01000017.1	14150	15559	-	1410	351	417	364	266	211	198	184	183	193	539	588	642	1183	1106	954	2701	2277	2048
gene-GJ690_RS20160	NZ_PHGV01000017.1	15939	17762	+	1824	1666	1308	1703	698	593	420	589	471	499	1453	1876	1759	2034	1671	1567	3461	3025	2819
gene-GJ690_RS20165	NZ_PHGV01000017.1	18000	18710	+	711	194	225	230	102	100	87	96	77	82	285	282	278	521	469	388	565	603	610
gene-GJ690_RS20170	NZ_PHGV01000017.1	18719	19702	+	984	250	256	235	108	83	79	75	103	97	310	326	338	531	445	407	611	680	645
gene-GJ690_RS20175	NZ_PHGV01000017.1	19802	21067	+	1266	305	317	271	188	172	146	164	147	160	431	469	508	1044	960	782	1088	1205	1073
gene-GJ690_RS20180	NZ_PHGV01000017.1	21132	21920	-	789	253	240	237	126	110	84	94	118	136	348	429	368	789	594	576	803	868	765
gene-GJ690_RS20185	NZ_PHGV01000017.1	21960	22856	-	897	213	231	212	151	116	82	125	111	119	250	311	365	749	643	571	791	879	712
gene-GJ690_RS20190	NZ_PHGV01000017.1	23029	23919	+	891	172	209	181	121	109	94	93	112	104	249	294	320	743	606	557	644	709	674
gene-GJ690_RS20195	NZ_PHGV01000017.1	23945	24832	+	888	158	203	182	156	109	95	119	107	110	255	355	341	769	641	526	744	779	702
gene-GJ690_RS20200	NZ_PHGV01000017.1	24865	25875	+	1011	168	190	174	96	101	93	105	106	94	285	320	348	751	601	551	729	765	722
gene-GJ690_RS20205	NZ_PHGV01000017.1	25946	27379	+	1434	265	311	234	167	130	136	140	182	160	396	509	494	1144	950	869	1061	1195	1005
gene-GJ690_RS20210	NZ_PHGV01000017.1	27471	28796	+	1326	328	307	309	202	164	156	164	155	143	390	480	486	1124	974	754	1065	1198	1036
gene-GJ690_RS20215	NZ_PHGV01000017.1	28827	29720	+	894	162	192	171	106	92	82	86	96	90	256	321	331	657	532	494	637	727	618
gene-GJ690_RS20220	NZ_PHGV01000017.1	29796	30395	+	600	127	139	144	98	71	60	69	79	66	217	245	275	461	392	336	451	505	442
gene-GJ690_RS20225	NZ_PHGV01000017.1	30389	31255	+	867	181	228	182	127	104	68	101	92	83	273	341	324	661	574	554	710	729	691
gene-GJ690_RS20230	NZ_PHGV01000017.1	31258	31695	+	438	119	130	113	71	63	50	59	64	59	178	226	186	317	272	239	405	433	382
gene-GJ690_RS20235	NZ_PHGV01000017.1	31740	32681	+	942	279	315	262	192	151	124	163	125	153	413	520	532	974	772	694	996	1093	875
gene-GJ690_RS20240	NZ_PHGV01000017.1	32808	33737	-	930	159	253	215	113	110	110	89	83	69	312	446	391	618	515	475	792	748	643
gene-GJ690_RS20245	NZ_PHGV01000017.1	33734	34369	-	636	190	166	170	111	117	95	97	78	86	245	310	285	523	408	419	484	527	500
gene-GJ690_RS20250	NZ_PHGV01000017.1	34366	35268	-	903	150	155	134	99	90	72	71	78	89	215	303	293	699	558	447	627	648	522
gene-GJ690_RS20255	NZ_PHGV01000017.1	35281	38331	-	3051	675	748	795	425	384	288	277	295	269	1052	1422	1370	2403	2034	1900	2705	2779	2395
gene-GJ690_RS20260	NZ_PHGV01000017.1	38526	39362	+	837	237	267	241	145	143	111	103	106	106	298	400	415	831	592	560	880	817	807
gene-GJ690_RS20265	NZ_PHGV01000017.1	39329	39835	-	507	56	73	81	41	40	37	41	39	42	110	139	156	317	284	223	359	319	301
gene-GJ690_RS20270	NZ_PHGV01000017.1	39894	40415	-	522	180	155	187	107	79	72	88	77	84	238	269	281	603	501	433	609	658	605
gene-GJ690_RS20275	NZ_PHGV01000017.1	40545	40757	+	213	82	86	89	45	45	38	53	47	37	108	123	129	227	244	227	406	458	457
gene-GJ690_RS20280	NZ_PHGV01000017.1	40800	41123	-	324	33	38	40	20	26	19	10	22	19	43	85	69	162	133	109	162	162	184
gene-GJ690_RS20285	NZ_PHGV01000017.1	41123	41782	-	660	74	111	82	90	82	53	56	49	50	125	223	217	486	435	384	530	559	459
gene-GJ690_RS20290	NZ_PHGV01000017.1	41884	42432	+	549	139	144	113	77	80	62	46	60	83	203	228	232	498	380	323	513	584	433
gene-GJ690_RS20295	NZ_PHGV01000017.1	42490	42804	-	315	38	61	40	37	28	22	24	14	30	72	99	103	167	144	128	203	207	186
gene-GJ690_RS20300	NZ_PHGV01000017.1	42801	43949	-	1149	173	263	181	157	126	103	125	119	108	291	439	434	812	671	612	842	857	759
gene-GJ690_RS20305	NZ_PHGV01000017.1	44078	44905	-	828	117	129	104	95	86	50	74	64	55	183	278	281	554	473	419	556	581	536
gene-GJ690_RS20310	NZ_PHGV01000017.1	45050	46309	-	1260	142	194	145	123	84	79	97	110	92	243	319	346	741	661	597	781	829	702
gene-GJ690_RS20315	NZ_PHGV01000017.1	46306	47775	-	1470	196	288	198	184	141	104	124	148	137	385	447	504	1137	918	849	1073	1232	1021
gene-GJ690_RS20320	NZ_PHGV01000017.1	48079	48927	+	849	137	197	160	121	93	67	84	92	79	245	287	335	639	564	490	633	717	658
gene-GJ690_RS20325	NZ_PHGV01000017.1	49080	49931	+	852	149	212	163	96	83	81	87	90	107	267	300	322	690	563	478	565	637	545
gene-GJ690_RS20330	NZ_PHGV01000017.1	49928	50962	-	1035	212	200	194	127	133	90	121	127	118	286	378	338	733	651	550	740	842	740
gene-GJ690_RS20335	NZ_PHGV01000017.1	51165	52586	-	1422	340	370	303	196	177	163	145	177	167	488	531	581	1134	984	894	1239	1327	1167
gene-GJ690_RS20340	NZ_PHGV01000017.1	52842	53462	+	621	257	181	263	110	81	67	79	86	87	231	286	295	531	461	399	563	591	502
gene-GJ690_RS20345	NZ_PHGV01000017.1	53551	54441	-	891	187	223	202	120	94	77	102	95	76	227	321	312	613	513	463	642	698	613
gene-GJ690_RS20350	NZ_PHGV01000017.1	54594	55268	+	675	184	168	126	130	114	86	99	99	73	226	340	303	627	597	552	696	685	627
gene-GJ690_RS20355	NZ_PHGV01000017.1	55335	56708	-	1374	271	306	285	174	129	142	157	125	107	373	485	485	898	775	659	938	943	853
gene-GJ690_RS20360	NZ_PHGV01000017.1	56705	57403	-	699	139	159	184	106	91	87	73	76	67	268	304	302	561	448	403	596	656	563
gene-GJ690_RS20365	NZ_PHGV01000017.1	57554	58054	+	501	229	492	440	175	147	137	37	48	62	280	451	508	405	325	273	440	453	392
gene-GJ690_RS20370	NZ_PHGV01000017.1	58262	58621	-	360	140	101	115	41	46	46	50	34	51	157	153	130	238	176	161	243	226	273
gene-GJ690_RS20375	NZ_PHGV01000017.1	58618	59181	-	564	194	180	206	75	79	62	66	58	62	244	260	258	336	300	286	416	482	414
gene-GJ690_RS20380	NZ_PHGV01000017.1	59489	60391	+	903	284	335	286	165	126	96	119	127	117	412	518	538	832	701	591	989	1013	819
gene-GJ690_RS20385	NZ_PHGV01000017.1	60576	61538	+	963	341	379	425	210	181	134	151	177	158	507	677	674	1037	831	763	1076	1122	982
gene-GJ690_RS20390	NZ_PHGV01000017.1	61739	62728	+	990	226	258	227	146	109	99	107	96	108	324	373	343	777	605	580	1281	1228	1311
gene-GJ690_RS20395	NZ_PHGV01000017.1	62832	63581	+	750	133	165	122	111	120	70	99	79	82	236	311	306	674	561	523	702	717	706
gene-GJ690_RS20400	NZ_PHGV01000017.1	63655	64959	+	1305	144	203	150	182	131	117	112	124	133	300	395	392	959	804	650	898	984	852
gene-GJ690_RS20405	NZ_PHGV01000017.1	65072	66544	+	1473	208	267	241	176	160	128	151	150	136	372	511	493	1155	927	893	1167	1236	1080
gene-GJ690_RS20410	NZ_PHGV01000017.1	66586	67353	-	768	406	701	513	188	206	130	155	134	159	685	916	907	832	677	598	1084	1056	986
gene-GJ690_RS20415	NZ_PHGV01000017.1	67462	68061	-	600	160	173	166	121	98	88	89	75	73	277	289	285	660	592	497	691	791	696
gene-GJ690_RS20420	NZ_PHGV01000017.1	68287	68709	+	423	128	143	123	84	87	60	71	69	66	172	234	258	545	448	404	657	642	550
gene-GJ690_RS20425	NZ_PHGV01000017.1	68796	69542	-	747	172	153	170	134	96	79	79	85	94	218	270	243	533	529	466	598	608	527
gene-GJ690_RS20430	NZ_PHGV01000017.1	69638	70648	-	1011	115	172	134	105	82	75	72	76	83	205	326	329	676	552	518	825	793	650
gene-GJ690_RS20435	NZ_PHGV01000017.1	70826	72334	-	1509	302	343	275	182	167	152	190	180	143	446	584	591	1257	1095	965	1334	1445	1200
gene-GJ690_RS20440	NZ_PHGV01000017.1	72356	73201	-	846	234	250	243	137	136	114	98	84	108	282	363	428	815	675	619	872	934	808
gene-GJ690_RS20445	NZ_PHGV01000017.1	73630	73875	+	246	362	281	427	283	317	221	109	102	121	430	398	409	651	560	532	1354	1243	1416
gene-GJ690_RS20450	NZ_PHGV01000017.1	73968	74636	+	669	167	121	138	44	39	44	33	41	49	171	132	171	211	201	165	292	302	330
gene-GJ690_RS20455	NZ_PHGV01000017.1	74633	75022	+	390	66	54	66	31	24	14	22	31	22	104	94	94	134	132	125	193	217	171
gene-GJ690_RS20460	NZ_PHGV01000017.1	75062	75547	-	486	1315	1205	1338	531	584	367	1066	962	1089	1417	1230	1765	2476	1657	2136	1578	1579	1372
gene-GJ690_RS20465	NZ_PHGV01000017.1	76514	77014	-	501	169	163	148	84	51	53	69	63	58	199	208	208	444	349	332	463	556	479
gene-GJ690_RS20470	NZ_PHGV01000017.1	77365	77916	-	552	240	229	233	102	109	96	94	85	101	289	293	315	611	566	464	590	646	597
gene-GJ690_RS20475	NZ_PHGV01000017.1	78496	79425	-	930	214	261	197	150	170	119	121	145	129	280	456	442	994	820	680	1045	1060	924
gene-GJ690_RS20480	NZ_PHGV01000017.1	79493	80824	-	1332	355	371	367	164	140	134	189	171	173	407	524	507	990	810	719	902	931	839
gene-GJ690_RS20485	NZ_PHGV01000017.1	80834	81364	-	531	135	120	110	66	62	61	73	71	69	166	199	213	473	378	344	441	497	440
gene-GJ690_RS20490	NZ_PHGV01000017.1	81457	82422	-	966	153	164	164	110	97	84	63	67	69	221	353	304	632	554	466	712	718	660
gene-GJ690_RS20495	NZ_PHGV01000017.1	82516	83541	-	1026	230	285	224	144	138	120	131	136	117	342	408	397	939	724	705	912	1049	894
gene-GJ690_RS20500	NZ_PHGV01000017.1	83698	85896	-	2199	307	415	325	240	205	194	183	197	230	522	706	752	1539	1329	1143	1612	1791	1421
gene-GJ690_RS20505	NZ_PHGV01000017.1	86229	86444	+	216	363	447	587	313	383	297	113	92	128	840	861	745	1272	912	881	3871	3499	3562
gene-GJ690_RS20510	NZ_PHGV01000017.1	86781	87461	+	681	198	186	205	68	58	60	66	78	69	251	230	234	422	380	312	471	515	520
gene-GJ690_RS20515	NZ_PHGV01000017.1	87551	88975	+	1425	277	323	312	169	154	128	172	157	127	442	488	489	1084	945	805	1061	1194	1132
gene-GJ690_RS20520	NZ_PHGV01000017.1	89096	89413	-	318	240	364	299	57	51	56	69	55	78	283	279	339	302	295	269	400	427	407
gene-GJ690_RS20525	NZ_PHGV01000017.1	89679	90839	+	1161	362	334	362	205	177	131	168	147	166	406	508	507	1041	852	764	1045	1116	956
gene-GJ690_RS20530	NZ_PHGV01000017.1	90842	93274	+	2433	575	653	689	346	278	224	221	263	240	651	1001	892	1698	1473	1338	1804	1920	1523
gene-GJ690_RS20540	NZ_PHGV01000017.1	94024	94911	+	888	320	362	363	103	85	86	103	106	95	327	368	365	635	545	454	676	706	651
gene-GJ690_RS20545	NZ_PHGV01000017.1	95079	97259	+	2181	725	699	770	405	307	274	306	304	317	840	1041	1071	1866	1649	1362	1846	1946	1708
gene-GJ690_RS20550	NZ_PHGV01000017.1	97378	98481	-	1104	134	183	112	93	95	80	87	87	91	256	317	332	662	592	573	724	812	621
gene-GJ690_RS20555	NZ_PHGV01000017.1	98493	99155	-	663	163	119	127	82	77	78	76	77	72	250	263	275	585	504	446	589	682	578
gene-GJ690_RS20560	NZ_PHGV01000017.1	99424	100275	-	852	176	223	169	122	115	71	106	110	107	316	360	362	714	628	538	754	860	739
gene-GJ690_RS20565	NZ_PHGV01000017.1	100427	102160	-	1734	391	439	420	225	221	162	197	198	202	592	642	684	1313	1222	1053	1440	1637	1463
gene-GJ690_RS20570	NZ_PHGV01000017.1	102372	105023	-	2652	554	665	520	406	365	343	330	332	305	831	1133	1121	2415	2013	1725	2390	2460	2252
gene-GJ690_RS20575	NZ_PHGV01000017.1	105304	106455	-	1152	219	271	206	147	154	118	142	115	127	325	380	403	963	811	726	928	1039	933
gene-GJ690_RS20580	NZ_PHGV01000017.1	106611	107615	+	1005	234	253	231	201	133	113	108	115	121	312	372	390	915	778	601	1132	1098	1004
gene-GJ690_RS20585	NZ_PHGV01000017.1	107623	108399	+	777	162	191	169	138	117	94	69	64	62	240	297	312	631	610	451	745	639	650
gene-GJ690_RS20590	NZ_PHGV01000017.1	108507	109880	+	1374	282	327	305	210	162	139	135	120	130	417	541	560	1087	943	801	1172	1162	1026
gene-GJ690_RS20595	NZ_PHGV01000017.1	110173	111090	+	918	250	293	249	150	164	117	136	117	106	395	529	459	725	596	552	1839	1585	1445
gene-GJ690_RS20600	NZ_PHGV01000017.1	111073	112473	-	1401	339	397	356	207	159	171	140	147	133	485	625	595	1029	843	798	1157	1130	1053
gene-GJ690_RS20605	NZ_PHGV01000017.1	112665	113300	+	636	233	315	298	222	213	184	109	108	108	356	571	499	708	589	456	1059	974	936
gene-GJ690_RS20610	NZ_PHGV01000017.1	113316	113675	+	360	111	142	142	75	71	43	89	55	63	150	254	238	357	333	283	434	390	360
gene-GJ690_RS20615	NZ_PHGV01000017.1	113722	114822	-	1101	270	304	266	154	130	130	137	139	114	390	520	521	935	760	593	1063	1097	978
gene-GJ690_RS20620	NZ_PHGV01000017.1	115199	117037	+	1839	468	477	408	277	205	185	220	210	231	617	734	732	1505	1269	1123	1551	1616	1487
gene-GJ690_RS20625	NZ_PHGV01000017.1	116982	117833	+	852	173	194	177	122	121	92	69	104	90	217	325	327	614	455	453	691	699	653
gene-GJ690_RS23290	NZ_PHGV01000018.1	1	2305	+	2305	568	601	544	315	249	252	290	257	294	763	775	816	1593	1467	1207	1706	1905	1798
gene-GJ690_RS20630	NZ_PHGV01000018.1	2382	3413	+	1032	199	187	167	123	110	81	106	97	87	282	327	322	777	673	589	769	818	709
gene-GJ690_RS20635	NZ_PHGV01000018.1	3452	3601	+	150	37	28	37	14	14	9	17	9	13	36	42	57	98	73	65	88	103	88
gene-GJ690_RS20640	NZ_PHGV01000018.1	3598	6381	+	2784	656	652	684	373	297	262	289	310	321	889	890	932	1938	1616	1469	2036	2183	2033
gene-GJ690_RS20645	NZ_PHGV01000018.1	6402	7418	+	1017	254	249	245	153	148	115	134	141	121	367	380	409	819	678	638	827	913	925
gene-GJ690_RS20650	NZ_PHGV01000018.1	7577	7843	+	267	88	83	104	42	23	30	36	22	38	102	100	106	157	129	95	189	204	222
gene-GJ690_RS20655	NZ_PHGV01000018.1	7850	9001	+	1152	308	248	305	107	86	97	92	94	96	356	314	308	554	458	395	589	641	651
gene-GJ690_RS20660	NZ_PHGV01000018.1	9006	12422	+	3417	652	747	641	415	359	290	338	360	329	1004	1144	1136	2430	2121	1764	2531	2679	2391
gene-GJ690_RS20665	NZ_PHGV01000018.1	12419	14017	+	1599	223	302	252	179	157	128	156	179	155	439	474	515	1148	1030	835	1128	1315	1104
gene-GJ690_RS20670	NZ_PHGV01000018.1	14052	15818	+	1767	463	489	416	221	215	163	213	216	207	593	634	640	1307	1139	983	1452	1454	1361
gene-GJ690_RS20675	NZ_PHGV01000018.1	15779	16876	+	1098	188	218	200	133	109	78	103	104	114	301	313	347	749	578	558	703	842	685
gene-GJ690_RS20680	NZ_PHGV01000018.1	16851	17384	+	534	151	136	141	59	40	45	49	63	58	171	160	149	294	249	212	290	346	326
gene-GJ690_RS20685	NZ_PHGV01000018.1	17384	17827	+	444	80	103	90	65	46	34	44	61	56	128	131	144	323	267	219	304	346	322
gene-GJ690_RS20690	NZ_PHGV01000018.1	17829	19199	+	1371	300	335	306	158	177	126	171	159	139	403	476	531	1012	876	770	1130	1134	1088
gene-GJ690_RS20695	NZ_PHGV01000018.1	19275	19350	-	76	16	9	30	17	6	8	3	5	9	27	44	43	64	61	51	63	101	89
gene-GJ690_RS20700	NZ_PHGV01000018.1	19456	20163	-	708	172	208	150	115	98	72	70	99	74	254	309	342	722	569	458	722	804	652
gene-GJ690_RS20705	NZ_PHGV01000018.1	20632	22767	+	2136	437	518	419	322	231	241	202	257	230	621	838	828	1721	1433	1291	2033	2002	1699
gene-GJ690_RS20710	NZ_PHGV01000018.1	22844	24100	-	1257	332	352	277	231	195	152	174	178	166	463	562	599	1196	1041	930	1163	1306	1177
gene-GJ690_RS20715	NZ_PHGV01000018.1	24313	25398	-	1086	284	326	294	181	138	121	135	135	129	397	521	503	932	871	781	1144	1197	1094
gene-GJ690_RS20720	NZ_PHGV01000018.1	25485	25754	-	270	84	134	106	63	63	51	44	38	47	185	190	200	296	238	190	386	433	379
gene-GJ690_RS20725	NZ_PHGV01000018.1	25782	26834	-	1053	209	209	226	149	118	98	105	104	86	317	362	380	733	596	508	819	876	733
gene-GJ690_RS20730	NZ_PHGV01000018.1	26995	27714	+	720	256	314	327	141	121	89	106	107	95	357	460	470	697	586	501	900	815	817
gene-GJ690_RS20735	NZ_PHGV01000018.1	27714	28040	+	327	233	232	238	73	69	72	84	67	86	342	261	315	290	244	290	406	388	389
gene-GJ690_RS20740	NZ_PHGV01000018.1	28090	28809	+	720	222	275	292	117	111	79	97	97	107	363	443	397	546	506	395	925	766	743
gene-GJ690_RS20745	NZ_PHGV01000018.1	28998	30044	+	1047	189	236	194	160	127	129	146	120	111	312	377	411	823	700	642	855	880	755
gene-GJ690_RS20750	NZ_PHGV01000018.1	30169	31305	-	1137	176	232	198	137	130	95	120	124	117	311	397	435	879	704	661	936	985	866
gene-GJ690_RS20755	NZ_PHGV01000018.1	31298	31891	-	594	84	97	80	58	45	37	48	52	39	134	158	156	272	290	238	402	390	367
gene-GJ690_RS20760	NZ_PHGV01000018.1	31899	32189	-	291	34	43	31	23	21	25	24	20	20	42	53	78	116	135	112	184	204	174
gene-GJ690_RS20765	NZ_PHGV01000018.1	32186	32752	-	567	98	92	83	49	47	29	41	43	35	121	145	123	263	277	208	394	390	338
gene-GJ690_RS20770	NZ_PHGV01000018.1	32771	33475	-	705	113	147	129	59	58	52	50	58	54	172	198	215	397	341	269	563	587	461
gene-GJ690_RS20775	NZ_PHGV01000018.1	33493	34473	+	981	108	146	106	117	81	78	70	98	97	179	244	268	610	491	441	567	638	526
gene-GJ690_RS20780	NZ_PHGV01000018.1	34483	34899	-	417	54	65	53	30	36	25	27	27	25	72	135	109	199	162	126	225	226	193
gene-GJ690_RS20785	NZ_PHGV01000018.1	34899	35462	-	564	193	169	184	126	93	92	76	65	81	227	266	235	497	457	413	633	680	567
gene-GJ690_RS20790	NZ_PHGV01000018.1	35638	36585	-	948	168	214	187	108	100	84	86	94	88	272	379	335	646	575	487	816	839	700
gene-GJ690_RS20795	NZ_PHGV01000018.1	36598	37329	-	732	114	127	120	85	64	47	72	60	53	168	203	225	396	353	296	471	529	428
gene-GJ690_RS20800	NZ_PHGV01000018.1	37404	38111	-	708	215	250	216	94	96	67	83	95	112	286	317	372	601	528	492	643	649	554
gene-GJ690_RS20805	NZ_PHGV01000018.1	38349	39224	+	876	177	241	176	139	115	93	119	122	110	318	376	394	815	717	619	874	913	822
gene-GJ690_RS20810	NZ_PHGV01000018.1	39237	39758	-	522	110	119	119	95	72	63	62	73	70	157	225	251	509	425	375	480	533	469
gene-GJ690_RS20815	NZ_PHGV01000018.1	39837	41231	-	1395	268	321	275	187	155	153	392	301	301	474	566	569	1153	1031	829	1094	1194	1050
gene-GJ690_RS20820	NZ_PHGV01000018.1	41612	42766	-	1155	254	311	287	135	106	101	140	127	101	347	445	466	852	696	661	906	969	913
gene-GJ690_RS23295	NZ_PHGV01000018.1	43120	43218	-	99	28	37	28	20	10	14	12	19	12	37	48	54	133	111	82	119	151	120
gene-GJ690_RS23300	NZ_PHGV01000018.1	43222	43317	-	96	19	15	22	12	15	6	7	6	4	29	24	33	46	47	37	80	77	81
gene-GJ690_RS20825	NZ_PHGV01000018.1	43473	43604	+	132	23	20	24	5	6	13	8	5	6	24	31	26	53	36	50	74	72	73
gene-GJ690_RS20830	NZ_PHGV01000018.1	43613	45589	+	1977	384	445	397	255	237	183	233	215	200	590	679	795	1252	1164	1024	1329	1491	1303
gene-GJ690_RS20835	NZ_PHGV01000018.1	45732	46652	+	921	152	225	174	131	104	73	122	98	91	311	366	386	748	626	576	859	847	765
gene-GJ690_RS20840	NZ_PHGV01000018.1	46764	47522	-	759	162	246	191	86	84	87	63	80	79	317	345	384	542	446	399	590	637	538
gene-GJ690_RS20845	NZ_PHGV01000018.1	47802	49793	+	1992	425	451	344	284	252	201	191	230	213	669	824	833	1536	1365	1156	1849	1935	1669
gene-GJ690_RS20850	NZ_PHGV01000018.1	49847	50506	-	660	66	76	61	49	35	37	39	46	40	128	148	185	361	277	243	363	371	337
gene-GJ690_RS20855	NZ_PHGV01000018.1	50500	51177	-	678	110	108	92	90	53	67	53	69	64	157	224	216	408	346	309	443	449	410
gene-GJ690_RS20860	NZ_PHGV01000018.1	51165	51872	-	708	54	76	53	49	42	22	37	33	38	89	165	130	343	305	279	397	376	309
gene-GJ690_RS20865	NZ_PHGV01000018.1	51873	52451	-	579	87	96	106	54	68	55	50	57	58	134	182	188	455	362	355	476	481	439
gene-GJ690_RS20870	NZ_PHGV01000018.1	52476	52901	-	426	100	100	104	40	50	38	56	44	55	136	170	164	350	342	244	417	364	406
gene-GJ690_RS20875	NZ_PHGV01000018.1	53277	54296	+	1020	295	365	342	208	150	109	125	133	125	401	468	526	824	705	633	994	983	870
gene-GJ690_RS20880	NZ_PHGV01000018.1	54345	55508	+	1164	367	479	407	234	142	130	142	115	140	461	721	695	908	720	648	1084	1136	930
gene-GJ690_RS20885	NZ_PHGV01000018.1	55606	56685	+	1080	427	606	448	167	161	112	139	136	131	569	1193	1059	790	684	647	918	889	788
gene-GJ690_RS20890	NZ_PHGV01000018.1	56877	57737	+	861	233	245	292	131	107	93	117	118	126	329	398	418	688	612	531	812	864	839
gene-GJ690_RS20895	NZ_PHGV01000018.1	57928	58563	+	636	84	110	102	78	60	57	52	42	55	176	184	194	392	367	295	411	450	363
gene-GJ690_RS20900	NZ_PHGV01000018.1	58657	59403	+	747	462	559	549	113	135	95	172	145	142	532	572	676	766	551	489	702	728	683
gene-GJ690_RS20905	NZ_PHGV01000018.1	59525	60421	+	897	194	215	179	131	114	93	104	108	109	280	307	341	675	601	528	682	767	700
gene-GJ690_RS20910	NZ_PHGV01000018.1	60418	61884	-	1467	217	286	204	191	174	131	122	133	152	333	522	510	1170	968	818	1218	1265	1104
gene-GJ690_RS20915	NZ_PHGV01000018.1	61909	62694	-	786	109	132	121	78	66	57	55	64	80	180	195	199	468	375	340	467	535	453
gene-GJ690_RS20920	NZ_PHGV01000018.1	62705	63700	-	996	102	125	105	80	84	74	73	84	69	192	270	309	583	533	448	657	719	602
gene-GJ690_RS20925	NZ_PHGV01000018.1	63693	65837	-	2145	284	415	256	249	203	168	149	173	180	426	667	649	1454	1237	1144	1565	1678	1424
gene-GJ690_RS20930	NZ_PHGV01000018.1	66070	66963	-	894	213	232	198	187	119	118	102	111	103	285	405	367	748	623	602	877	943	837
gene-GJ690_RS20935	NZ_PHGV01000018.1	67134	67793	+	660	210	237	217	135	132	101	116	110	105	315	358	358	638	536	482	938	920	894
gene-GJ690_RS20940	NZ_PHGV01000018.1	68067	69299	+	1233	316	353	334	244	190	147	158	155	146	485	552	538	1077	946	824	2376	2485	2399
gene-GJ690_RS20945	NZ_PHGV01000018.1	69396	69992	-	597	205	234	241	157	149	128	81	100	84	272	378	375	597	510	463	641	620	587
gene-GJ690_RS20950	NZ_PHGV01000018.1	70012	70195	-	184	3707	2977	3028	760	1146	3159	1027	1391	1269	3327	3808	4040	19750	11909	9281	7074	6372	4681
gene-GJ690_RS20955	NZ_PHGV01000018.1	70237	70566	-	330	2084	1730	2405	755	912	707	924	924	971	2318	1825	2374	3374	2432	3328	1058	1018	1008
gene-GJ690_RS20960	NZ_PHGV01000018.1	70733	71311	+	579	129	146	151	101	91	79	70	64	53	182	259	257	401	326	283	610	597	544
gene-GJ690_RS20965	NZ_PHGV01000018.1	71338	72654	+	1317	333	358	336	193	188	158	133	161	143	418	670	613	1046	828	804	1501	1359	1150
gene-GJ690_RS20970	NZ_PHGV01000018.1	72651	73829	+	1179	156	201	214	147	118	120	76	88	84	310	424	410	782	605	561	951	791	699
gene-GJ690_RS20975	NZ_PHGV01000018.1	73952	75154	+	1203	275	328	302	173	157	163	138	161	134	439	597	540	907	810	687	935	922	847
gene-GJ690_RS20980	NZ_PHGV01000018.1	75606	76700	+	1095	181	245	187	117	119	86	108	113	115	291	324	312	791	666	543	894	888	746
gene-GJ690_RS20985	NZ_PHGV01000018.1	76725	77114	+	390	82	83	70	55	43	36	37	40	37	105	135	128	272	231	210	335	311	263
gene-GJ690_RS20990	NZ_PHGV01000018.1	77242	80115	+	2874	326	493	369	246	202	203	194	228	200	574	779	781	1600	1323	1200	1690	1783	1516
gene-GJ690_RS20995	NZ_PHGV01000018.1	80194	80937	+	744	108	130	103	125	92	67	82	79	83	179	247	242	533	486	412	546	584	494
gene-GJ690_RS21000	NZ_PHGV01000018.1	81030	82463	-	1434	256	290	246	190	155	133	158	165	130	413	516	564	1091	885	830	1096	1206	1054
gene-GJ690_RS21005	NZ_PHGV01000018.1	82584	83312	-	729	159	176	155	75	62	57	77	74	69	234	231	254	464	394	406	529	580	505
gene-GJ690_RS21010	NZ_PHGV01000018.1	83365	83676	+	312	66	62	62	29	27	15	21	18	11	61	63	85	119	122	106	170	172	140
gene-GJ690_RS21015	NZ_PHGV01000019.1	355	900	-	546	127	140	127	69	67	43	59	57	63	179	203	237	404	335	329	423	410	437
gene-GJ690_RS21020	NZ_PHGV01000019.1	912	2363	-	1452	283	328	277	235	209	179	151	181	172	433	607	629	1268	1049	948	1247	1303	1177
gene-GJ690_RS21025	NZ_PHGV01000019.1	2402	3016	-	615	216	192	199	110	101	100	72	85	80	260	298	342	570	444	428	604	614	527
gene-GJ690_RS21030	NZ_PHGV01000019.1	3016	4347	-	1332	358	426	348	199	186	115	162	160	151	555	756	703	1148	1047	832	1336	1379	1211
gene-GJ690_RS21035	NZ_PHGV01000019.1	4538	6727	+	2190	374	448	360	266	223	162	197	196	194	630	780	793	1569	1351	1211	1574	1842	1616
gene-GJ690_RS21040	NZ_PHGV01000019.1	6737	7900	+	1164	252	347	296	153	103	113	106	97	91	474	584	571	859	712	633	837	895	728
gene-GJ690_RS21045	NZ_PHGV01000019.1	8084	8785	-	702	172	182	157	87	75	60	78	68	82	209	290	313	486	454	383	821	696	624
gene-GJ690_RS21050	NZ_PHGV01000019.1	8826	10319	-	1494	307	368	358	228	205	179	145	149	166	510	668	637	1114	973	888	1686	1545	1364
gene-GJ690_RS21055	NZ_PHGV01000019.1	10524	11012	+	489	91	92	71	78	53	45	45	41	48	121	127	148	323	265	229	295	370	298
gene-GJ690_RS21060	NZ_PHGV01000019.1	11020	11802	-	783	189	176	164	125	94	84	107	101	102	240	295	339	679	542	533	774	801	695
gene-GJ690_RS21065	NZ_PHGV01000019.1	11844	12632	-	789	150	167	154	79	87	89	91	65	73	238	289	255	497	437	338	598	560	541
gene-GJ690_RS21070	NZ_PHGV01000019.1	12635	13183	-	549	119	132	114	101	73	51	50	54	46	178	171	187	428	319	311	459	461	437
gene-GJ690_RS21075	NZ_PHGV01000019.1	13187	13441	-	255	244	253	293	128	140	131	87	81	89	269	298	269	524	370	375	795	821	848
gene-GJ690_RS21080	NZ_PHGV01000019.1	13520	15160	-	1641	345	362	334	181	189	128	154	159	136	473	574	593	1169	1013	864	1384	1351	1201
gene-GJ690_RS21085	NZ_PHGV01000019.1	15157	15762	-	606	87	132	82	69	60	53	50	56	44	142	254	227	427	381	344	584	533	514
gene-GJ690_RS21090	NZ_PHGV01000019.1	15776	16531	-	756	226	287	277	171	150	107	106	117	125	378	439	412	717	581	519	1091	1076	1039
gene-GJ690_RS21095	NZ_PHGV01000019.1	16626	18056	-	1431	338	384	356	232	203	177	189	178	158	570	554	623	1206	1107	879	1482	1493	1357
gene-GJ690_RS21100	NZ_PHGV01000019.1	18198	18959	-	762	227	261	253	127	128	80	102	99	105	369	416	452	690	588	482	720	771	743
gene-GJ690_RS21105	NZ_PHGV01000019.1	19225	20034	+	810	208	248	201	114	104	91	99	105	94	302	383	434	652	547	511	713	738	637
gene-GJ690_RS21110	NZ_PHGV01000019.1	20138	22399	-	2262	358	459	395	358	302	219	266	275	231	692	803	837	1646	1432	1354	1676	1810	1584
gene-GJ690_RS21115	NZ_PHGV01000019.1	22635	23573	+	939	126	162	143	94	73	62	53	69	63	195	256	249	540	502	388	546	673	598
gene-GJ690_RS21120	NZ_PHGV01000019.1	23476	24375	-	900	127	190	182	129	98	65	91	102	104	236	325	343	781	660	605	737	809	637
gene-GJ690_RS21125	NZ_PHGV01000019.1	24456	25256	-	801	166	185	177	92	67	66	87	100	72	255	301	302	541	499	457	751	733	657
gene-GJ690_RS21130	NZ_PHGV01000019.1	25271	26287	-	1017	184	202	183	123	111	94	92	86	81	330	400	403	678	566	488	960	943	795
gene-GJ690_RS21135	NZ_PHGV01000019.1	26398	27018	+	621	117	133	138	118	85	69	83	66	68	192	273	250	608	456	451	617	639	590
gene-GJ690_RS21140	NZ_PHGV01000019.1	27064	27684	-	621	129	123	139	109	83	52	49	57	67	163	219	208	476	405	363	584	590	548
gene-GJ690_RS21145	NZ_PHGV01000019.1	27748	29577	-	1830	317	410	339	238	234	180	193	194	192	518	804	711	1413	1247	1065	1944	1962	1737
gene-GJ690_RS21150	NZ_PHGV01000019.1	29666	30535	-	870	301	322	293	144	135	121	126	135	113	388	439	417	807	693	673	898	886	827
gene-GJ690_RS21155	NZ_PHGV01000019.1	30701	31168	+	468	91	96	107	90	60	54	60	55	69	156	196	177	444	344	324	427	430	369
gene-GJ690_RS21160	NZ_PHGV01000019.1	31220	32116	+	897	144	179	135	111	106	109	72	90	73	275	343	346	684	578	518	784	848	687
gene-GJ690_RS21165	NZ_PHGV01000019.1	32234	33184	-	951	160	229	184	123	120	100	93	92	100	274	382	403	750	639	541	978	989	928
gene-GJ690_RS21170	NZ_PHGV01000019.1	33643	35805	-	2163	289	357	304	227	200	147	191	189	175	513	632	640	1335	1187	1013	1619	1626	1426
gene-GJ690_RS21175	NZ_PHGV01000019.1	35870	36586	-	717	87	123	80	77	75	54	64	56	60	146	190	193	494	374	328	475	477	409
gene-GJ690_RS21180	NZ_PHGV01000019.1	36586	37488	-	903	146	158	149	143	97	91	96	97	92	261	315	350	672	608	531	717	773	654
gene-GJ690_RS21185	NZ_PHGV01000019.1	37485	38192	-	708	107	126	109	91	66	52	51	79	70	154	199	196	348	321	314	399	386	380
gene-GJ690_RS21190	NZ_PHGV01000019.1	38189	39013	-	825	217	194	193	125	122	106	91	95	79	252	314	334	635	591	483	743	717	706
gene-GJ690_RS21195	NZ_PHGV01000019.1	39050	39253	-	204	78	76	84	55	42	36	42	29	42	123	132	127	251	238	215	295	280	287
gene-GJ690_RS21200	NZ_PHGV01000019.1	39393	39713	+	321	113	110	108	61	59	51	48	45	43	145	169	156	358	248	226	340	354	336
gene-GJ690_RS21205	NZ_PHGV01000019.1	39809	42355	-	2547	817	822	910	435	418	314	320	318	317	1122	1478	1394	2110	1827	1568	3149	2976	2644
gene-GJ690_RS21210	NZ_PHGV01000019.1	42750	43691	+	942	343	347	395	197	159	129	168	153	183	445	580	583	725	633	543	897	916	774
gene-GJ690_RS21215	NZ_PHGV01000019.1	43688	44428	+	741	117	136	111	89	82	79	70	60	71	190	240	260	439	375	337	504	564	445
gene-GJ690_RS21220	NZ_PHGV01000019.1	44450	45655	+	1206	206	217	201	143	109	106	105	107	111	316	363	395	826	702	614	779	897	774
gene-GJ690_RS21225	NZ_PHGV01000019.1	45658	46857	+	1200	195	255	199	144	107	77	88	91	90	334	428	417	815	656	618	763	823	702
gene-GJ690_RS21230	NZ_PHGV01000019.1	47492	47568	-	77	32	30	45	20	24	14	5	22	10	35	54	56	92	75	80	83	95	76
gene-GJ690_RS21235	NZ_PHGV01000019.1	47610	47695	-	86	31	27	30	27	39	31	4	14	12	34	43	40	73	51	37	93	73	71
gene-GJ690_RS21240	NZ_PHGV01000019.1	47716	47791	-	76	86	71	136	101	174	104	20	20	22	120	129	96	224	141	90	287	144	203
gene-GJ690_RS21245	NZ_PHGV01000019.1	47848	47924	-	77	25	34	29	11	16	14	11	9	13	38	38	37	71	46	74	92	92	75
gene-GJ690_RS21250	NZ_PHGV01000019.1	48027	49412	-	1386	288	334	297	257	213	157	161	201	160	482	611	628	1362	1175	1001	1331	1456	1338
gene-GJ690_RS21255	NZ_PHGV01000019.1	49692	50432	-	741	205	275	261	132	106	99	106	110	94	356	449	470	698	600	567	719	800	668
gene-GJ690_RS21260	NZ_PHGV01000019.1	50435	51787	-	1353	256	333	310	199	167	142	166	170	128	434	545	591	1176	1060	875	1178	1193	1083
gene-GJ690_RS21265	NZ_PHGV01000019.1	51784	52863	-	1080	177	219	169	126	112	96	88	83	100	263	349	335	705	578	602	739	823	723
gene-GJ690_RS21270	NZ_PHGV01000019.1	52860	54110	-	1251	167	191	140	146	110	92	113	97	117	242	379	375	774	705	590	782	882	710
gene-GJ690_RS21275	NZ_PHGV01000019.1	54112	55242	-	1131	188	216	170	106	118	77	100	130	78	301	336	352	732	640	529	737	846	731
gene-GJ690_RS21280	NZ_PHGV01000019.1	55247	55924	-	678	81	82	61	52	53	43	32	48	59	106	158	168	338	291	271	374	423	342
gene-GJ690_RS21285	NZ_PHGV01000019.1	55902	56783	-	882	213	217	194	128	117	108	99	98	77	263	307	363	664	580	530	694	759	626
gene-GJ690_RS21290	NZ_PHGV01000019.1	56802	57869	-	1068	245	317	229	156	130	95	103	130	116	325	418	454	826	711	640	876	948	806
gene-GJ690_RS21295	NZ_PHGV01000019.1	57869	59131	-	1263	253	311	228	136	128	122	124	123	124	382	443	469	907	772	708	1048	996	873
gene-GJ690_RS21300	NZ_PHGV01000019.1	59128	60258	-	1131	167	244	199	134	108	71	91	67	99	285	371	375	679	590	462	799	809	698
gene-GJ690_RS21305	NZ_PHGV01000019.1	60314	61360	-	1047	216	260	210	154	129	107	138	127	131	315	417	445	812	664	627	930	883	914
gene-GJ690_RS21310	NZ_PHGV01000019.1	61372	62475	-	1104	242	258	216	138	140	112	107	115	118	375	437	425	896	751	658	951	1042	903
gene-GJ690_RS21315	NZ_PHGV01000019.1	62711	63970	-	1260	1049	1775	1283	822	587	481	458	409	432	1786	3531	2917	1843	1301	1341	2453	1994	1871
gene-GJ690_RS21320	NZ_PHGV01000019.1	64049	64177	-	129	738	946	1137	635	550	406	131	75	132	863	1297	1073	615	381	380	1316	847	875
gene-GJ690_RS21325	NZ_PHGV01000019.1	64310	64639	-	330	701	686	846	269	349	293	227	216	273	856	854	851	1056	748	809	1732	1557	1763
gene-GJ690_RS21330	NZ_PHGV01000019.1	64757	66025	+	1269	322	367	332	247	176	138	159	124	134	367	613	526	974	820	745	1293	1217	1091
gene-GJ690_RS21335	NZ_PHGV01000019.1	66117	67598	+	1482	355	392	360	206	182	158	173	170	155	560	632	665	1098	1005	870	1655	1410	1290
gene-GJ690_RS21340	NZ_PHGV01000019.1	67646	69667	-	2022	447	502	409	316	249	204	238	236	238	652	827	778	1615	1337	1232	2051	1985	1740
gene-GJ690_RS21345	NZ_PHGV01000019.1	69752	70033	+	282	50	44	73	46	46	31	30	39	26	99	101	94	226	207	184	273	277	233
gene-GJ690_RS21350	NZ_PHGV01000019.1	70245	71720	-	1476	255	287	313	255	244	205	152	153	156	476	638	670	1099	985	839	5858	5134	5089
gene-GJ690_RS21355	NZ_PHGV01000019.1	71872	72762	+	891	138	175	138	110	100	80	90	76	95	267	349	356	753	641	547	803	892	718
gene-GJ690_RS21360	NZ_PHGV01000019.1	72795	74339	-	1545	280	354	369	245	180	157	133	140	154	540	731	694	1219	935	943	1103	1200	1025
gene-GJ690_RS21365	NZ_PHGV01000019.1	74344	76194	-	1851	321	379	357	264	221	143	191	188	195	551	745	633	1380	1072	1015	1377	1445	1147
gene-GJ690_RS21370	NZ_PHGV01000019.1	76256	77185	-	930	275	324	293	180	141	123	137	147	134	601	764	656	1026	829	774	1313	1164	984
gene-GJ690_RS21375	NZ_PHGV01000019.1	77203	77466	-	264	33	34	36	13	16	7	14	13	7	58	90	67	117	77	86	173	160	142
gene-GJ690_RS21380	NZ_PHGV01000019.1	77463	79109	-	1647	471	573	559	264	321	262	155	157	191	942	1705	1179	1871	1565	1357	7483	5821	4896
gene-GJ690_RS21385	NZ_PHGV01000019.1	79249	79347	-	99	129	119	101	73	117	143	19	29	33	169	191	153	678	526	422	699	590	586
gene-GJ690_RS21390	NZ_PHGV01000019.1	79701	81221	+	1521	397	410	354	210	194	159	208	211	199	545	660	685	1350	1163	988	1429	1540	1376
gene-GJ690_RS21395	NZ_PHGV01000019.1	81247	81585	-	339	97	101	87	31	40	31	46	31	36	129	121	122	182	174	165	520	558	591
gene-GJ690_RS21400	NZ_PHGV01000019.1	81704	82537	+	834	361	430	448	230	246	182	166	148	160	543	630	616	994	793	755	1424	1375	1288
gene-GJ690_RS21405	NZ_PHGV01000019.1	82641	82716	-	76	27	34	28	15	27	14	6	12	8	43	64	53	86	85	111	82	78	75
gene-GJ690_RS21410	NZ_PHGV01000019.1	82769	82845	-	77	19	42	30	19	38	39	53	50	54	59	75	76	178	132	230	110	125	85
gene-GJ690_RS21415	NZ_PHGV01000019.1	82901	83016	-	116	0	0	0	0	1	2	1	0	0	0	1	0	2	2	0	1	0	1
gene-GJ690_RS00005	NZ_PHGV01000001.1	431	3004	-	2574	760	733	783	447	366	299	488	438	441	899	1177	1193	2170	1805	1651	2006	2095	1792
gene-GJ690_RS00010	NZ_PHGV01000001.1	3134	3865	-	732	177	196	229	107	111	65	81	78	69	320	370	365	554	424	431	586	609	505
gene-GJ690_RS00015	NZ_PHGV01000001.1	3862	4842	-	981	332	341	366	155	143	134	81	103	86	483	647	621	730	561	538	896	940	888
gene-GJ690_RS00020	NZ_PHGV01000001.1	4974	5711	+	738	883	934	1058	269	344	285	205	187	201	1033	1154	1149	1272	901	925	1071	1055	909
gene-GJ690_RS00025	NZ_PHGV01000001.1	5981	6319	+	339	1799	1318	1488	443	314	230	325	227	297	1619	1281	1394	1072	934	994	609	680	580
gene-GJ690_RS00030	NZ_PHGV01000001.1	6424	6471	+	48	14	22	15	4	4	5	4	6	8	25	20	29	53	37	26	53	68	56
gene-GJ690_RS00035	NZ_PHGV01000001.1	6571	7731	+	1161	191	261	184	154	134	123	77	94	111	344	414	486	832	730	588	1006	1015	871
gene-GJ690_RS00040	NZ_PHGV01000001.1	7779	8900	-	1122	303	428	422	181	174	195	157	161	172	536	876	846	956	764	694	1026	1071	933
gene-GJ690_RS00045	NZ_PHGV01000001.1	8911	9981	-	1071	335	453	448	121	124	189	156	131	141	444	725	686	838	667	645	875	921	871
gene-GJ690_RS00050	NZ_PHGV01000001.1	10197	10571	+	375	192	175	226	70	49	39	62	59	54	244	227	226	373	289	257	385	439	402
gene-GJ690_RS00055	NZ_PHGV01000001.1	10730	11248	+	519	158	175	179	76	77	48	39	61	59	251	196	228	308	293	254	389	385	409
gene-GJ690_RS00060	NZ_PHGV01000001.1	11241	12467	+	1227	283	325	300	158	142	106	118	118	116	390	446	483	771	635	624	952	1031	887
gene-GJ690_RS00065	NZ_PHGV01000001.1	12480	12962	+	483	73	98	85	60	43	40	39	30	38	115	141	153	288	251	196	315	345	269
gene-GJ690_RS00070	NZ_PHGV01000001.1	12967	14328	-	1362	167	211	141	156	146	122	118	113	126	291	382	419	953	798	736	949	1021	789
gene-GJ690_RS00075	NZ_PHGV01000001.1	14392	14745	-	354	66	65	64	57	53	34	34	36	33	99	114	124	316	260	232	318	314	305
gene-GJ690_RS00080	NZ_PHGV01000001.1	14938	15285	-	348	394	419	582	154	215	150	187	146	162	515	677	616	558	469	475	1539	1073	999
gene-GJ690_RS00085	NZ_PHGV01000001.1	15325	16092	-	768	781	816	1112	512	517	416	439	351	394	1043	1362	1085	1064	935	909	3227	2409	2284
gene-GJ690_RS00090	NZ_PHGV01000001.1	16137	16685	-	549	335	402	576	255	247	214	155	154	160	524	663	573	624	536	447	1757	1501	1434
gene-GJ690_RS00095	NZ_PHGV01000001.1	16704	16952	-	249	205	224	317	198	185	161	107	107	108	339	410	320	319	260	198	1103	781	910
gene-GJ690_RS00100	NZ_PHGV01000001.1	17204	18565	-	1362	479	528	644	345	308	274	181	176	182	678	1088	870	1285	1018	891	2130	2010	1864
gene-GJ690_RS00105	NZ_PHGV01000001.1	18731	19522	+	792	193	231	188	131	114	81	98	117	97	254	333	339	793	665	609	824	847	766
gene-GJ690_RS00110	NZ_PHGV01000001.1	19541	20833	+	1293	241	269	249	193	160	151	134	171	123	403	473	520	1056	883	830	1177	1244	1017
gene-GJ690_RS00115	NZ_PHGV01000001.1	20883	21476	-	594	150	159	157	105	63	55	82	82	102	223	322	284	436	435	351	606	591	504
gene-GJ690_RS00120	NZ_PHGV01000001.1	21598	22476	+	879	332	365	336	178	138	109	153	137	138	382	512	508	979	748	637	905	970	858
gene-GJ690_RS00125	NZ_PHGV01000001.1	22562	24223	+	1662	272	387	280	191	173	146	176	162	150	507	576	631	1227	1029	938	1453	1364	1157
gene-GJ690_RS00130	NZ_PHGV01000001.1	24373	24717	+	345	216	297	247	93	91	89	85	69	63	298	360	344	332	284	279	349	335	314
gene-GJ690_RS00135	NZ_PHGV01000001.1	24771	25061	-	291	82	83	80	51	40	30	38	18	25	98	103	124	217	150	158	200	236	197
gene-GJ690_RS00140	NZ_PHGV01000001.1	25051	25506	-	456	136	148	146	77	68	49	63	61	74	183	214	211	403	366	294	513	509	468
gene-GJ690_RS00145	NZ_PHGV01000001.1	25649	26131	+	483	290	329	411	152	112	105	94	74	91	448	437	437	575	387	365	714	753	717
gene-GJ690_RS00150	NZ_PHGV01000001.1	26712	37925	+	11214	1441	1937	1467	1295	1119	895	907	966	951	2420	3672	3552	8006	6594	5966	7928	8733	7068
gene-GJ690_RS00155	NZ_PHGV01000001.1	38019	39428	+	1410	157	222	164	161	142	90	123	122	126	306	410	440	1024	844	750	1053	1093	950
gene-GJ690_RS00160	NZ_PHGV01000001.1	39425	41611	+	2187	239	285	205	234	184	160	144	180	169	372	590	577	1437	1120	1006	1345	1429	1247
gene-GJ690_RS00165	NZ_PHGV01000001.1	41619	42782	+	1164	179	219	183	135	118	85	100	110	103	297	390	412	907	792	719	918	939	839
gene-GJ690_RS00170	NZ_PHGV01000001.1	42855	43217	+	363	123755	162577	183597	39734	59193	47702	82408	73906	78611	154742	145832	159837	304596	167052	301451	221004	245170	203556
gene-GJ690_RS00175	NZ_PHGV01000001.1	43422	44663	+	1242	286	341	303	183	145	112	159	143	135	411	472	523	897	811	695	905	978	895
gene-GJ690_RS00180	NZ_PHGV01000001.1	44802	48431	+	3630	743	862	737	489	399	317	413	409	400	1106	1265	1318	2748	2400	2029	2727	3141	2704
gene-GJ690_RS00185	NZ_PHGV01000001.1	48974	49648	+	675	221	207	202	82	63	66	47	57	69	255	228	244	384	353	312	486	501	513
gene-GJ690_RS00190	NZ_PHGV01000001.1	49789	50415	-	627	138	127	119	62	49	33	36	35	56	185	169	148	258	212	175	315	339	366
gene-GJ690_RS00195	NZ_PHGV01000001.1	50733	51844	-	1112	300	330	269	161	95	126	117	127	114	404	404	421	745	704	601	865	919	899
gene-GJ690_RS00200	NZ_PHGV01000001.1	51970	52635	-	666	253	195	309	88	83	73	79	70	77	280	228	231	413	353	307	673	666	775
gene-GJ690_RS00205	NZ_PHGV01000001.1	52887	53084	-	198	190	139	195	79	83	67	51	37	46	176	174	165	323	254	232	553	504	637
gene-GJ690_RS00210	NZ_PHGV01000001.1	53380	55578	-	2199	646	641	638	307	239	217	261	268	233	852	886	856	1694	1355	1177	1535	1777	1735
gene-GJ690_RS00215	NZ_PHGV01000001.1	55575	56891	-	1317	428	463	419	264	198	196	186	193	197	564	676	605	1162	995	844	1186	1311	1124
gene-GJ690_RS00220	NZ_PHGV01000001.1	56895	59204	-	2310	678	689	664	344	283	247	345	335	317	907	1017	976	1824	1654	1399	1941	2153	2023
gene-GJ690_RS00225	NZ_PHGV01000001.1	60131	60892	-	762	377	283	320	220	129	144	161	164	152	400	413	408	891	768	664	870	1010	917
gene-GJ690_RS00230	NZ_PHGV01000001.1	61171	61380	+	210	67	64	57	38	25	21	30	23	25	80	79	91	137	139	118	182	194	153
gene-GJ690_RS00235	NZ_PHGV01000001.1	61607	63217	+	1611	393	451	350	249	190	147	193	195	199	529	631	653	1323	1111	990	1348	1469	1386
gene-GJ690_RS00240	NZ_PHGV01000001.1	63883	64740	+	858	323	334	353	164	119	101	140	130	130	424	408	422	860	711	620	897	986	945
gene-GJ690_RS00245	NZ_PHGV01000001.1	65018	65482	+	465	131	138	125	86	64	57	61	70	57	170	226	183	411	368	327	425	489	403
gene-GJ690_RS00250	NZ_PHGV01000001.1	65537	65896	+	360	88	78	77	44	46	46	44	50	44	119	146	141	318	220	198	262	310	258
gene-GJ690_RS00255	NZ_PHGV01000001.1	65982	66194	+	213	70	62	45	34	24	27	29	28	28	76	87	132	227	169	152	214	255	210
gene-GJ690_RS00260	NZ_PHGV01000001.1	66305	67126	+	822	173	190	147	145	105	89	107	106	107	249	321	329	793	674	585	762	789	708
gene-GJ690_RS00265	NZ_PHGV01000001.1	67302	68207	+	906	286	249	296	92	72	58	91	90	94	328	309	333	559	476	408	615	710	692
gene-GJ690_RS00270	NZ_PHGV01000001.1	68372	69595	+	1224	217	256	215	119	94	95	102	100	118	339	420	413	830	667	622	850	974	877
gene-GJ690_RS00275	NZ_PHGV01000001.1	69580	70197	+	618	144	145	131	77	75	43	56	71	59	174	221	221	446	360	341	439	495	466
gene-GJ690_RS00280	NZ_PHGV01000001.1	70198	71358	-	1161	172	206	179	107	123	87	90	113	100	305	347	393	795	645	582	812	882	777
gene-GJ690_RS00285	NZ_PHGV01000001.1	71491	72579	+	1089	156	240	179	125	107	92	107	94	91	279	388	380	751	670	625	796	848	701
gene-GJ690_RS00290	NZ_PHGV01000001.1	72691	72888	-	198	108	147	150	53	55	61	45	36	47	166	216	204	299	233	227	206	241	183
gene-GJ690_RS00295	NZ_PHGV01000001.1	72952	75057	-	2106	753	856	971	426	466	315	324	301	302	1093	1536	1545	2335	2008	1944	1976	2094	1694
gene-GJ690_RS00300	NZ_PHGV01000001.1	75242	75655	-	414	80	114	80	66	43	49	39	46	47	105	168	155	339	287	245	341	338	317
gene-GJ690_RS00305	NZ_PHGV01000001.1	75658	76413	-	756	69	115	84	94	51	57	58	65	48	162	212	242	469	408	394	533	514	435
gene-GJ690_RS00310	NZ_PHGV01000001.1	76413	77270	-	858	127	201	156	123	84	81	85	90	87	249	301	329	652	535	494	707	685	617
gene-GJ690_RS00315	NZ_PHGV01000001.1	77283	78893	-	1611	241	291	216	175	171	128	169	176	143	359	533	553	1169	995	937	1501	1583	1256
gene-GJ690_RS00320	NZ_PHGV01000001.1	78927	80102	-	1176	193	254	195	148	161	111	123	125	129	364	510	459	1017	858	757	1312	1414	1158
gene-GJ690_RS00325	NZ_PHGV01000001.1	80290	81246	+	957	124	163	118	89	73	55	83	80	63	210	307	300	650	580	503	799	822	727
gene-GJ690_RS00330	NZ_PHGV01000001.1	81274	82512	-	1239	157	164	150	118	95	79	65	95	81	278	338	333	772	600	599	917	875	735
gene-GJ690_RS00335	NZ_PHGV01000001.1	82623	83630	+	1008	149	160	148	133	98	82	88	89	90	270	391	367	739	601	539	850	852	710
gene-GJ690_RS00340	NZ_PHGV01000001.1	83627	84619	+	993	91	125	88	77	53	50	52	53	58	146	242	215	554	434	430	589	654	553
gene-GJ690_RS00345	NZ_PHGV01000001.1	84616	85413	+	798	122	156	117	84	60	51	75	59	53	195	227	251	594	483	418	601	676	505
gene-GJ690_RS00350	NZ_PHGV01000001.1	85460	86593	-	1134	369	375	383	197	187	170	156	184	177	460	513	583	1070	925	806	1355	1321	1278
gene-GJ690_RS00355	NZ_PHGV01000001.1	86821	90711	-	3891	421	697	454	424	352	305	287	347	301	836	1189	1214	2524	2190	2023	2811	3082	2494
gene-GJ690_RS00360	NZ_PHGV01000001.1	90708	90926	-	219	31	45	20	22	8	13	12	19	13	59	54	59	140	107	108	157	202	123
gene-GJ690_RS00365	NZ_PHGV01000001.1	90957	92174	-	1218	241	300	230	168	137	133	171	170	141	357	500	520	1061	849	807	1365	1488	1194
gene-GJ690_RS00370	NZ_PHGV01000001.1	92427	94682	+	2256	384	421	352	307	230	213	227	256	228	529	776	747	1749	1541	1321	1908	2070	1809
gene-GJ690_RS00375	NZ_PHGV01000001.1	94732	95385	+	654	111	96	99	71	44	51	56	57	57	141	190	171	374	353	284	414	437	383
gene-GJ690_RS00380	NZ_PHGV01000001.1	95375	96454	-	1080	125	155	154	111	81	76	73	80	79	211	281	299	596	522	448	574	625	621
gene-GJ690_RS00385	NZ_PHGV01000001.1	96538	97242	-	705	103	163	131	145	100	73	95	67	82	206	297	283	740	596	512	680	722	603
gene-GJ690_RS00390	NZ_PHGV01000001.1	97510	98628	+	1119	672	467	667	248	195	156	223	212	205	506	614	618	1063	918	890	999	1122	975
gene-GJ690_RS00395	NZ_PHGV01000001.1	98695	98943	+	249	119	96	127	60	57	51	44	43	50	130	177	177	349	270	264	330	340	309
gene-GJ690_RS00400	NZ_PHGV01000001.1	98965	99306	-	342	110	128	107	49	38	28	33	35	32	133	182	171	294	235	204	321	321	305
gene-GJ690_RS00405	NZ_PHGV01000001.1	99323	100435	-	1113	538	635	609	214	176	155	174	182	190	589	767	760	1024	828	794	1218	1337	1125
gene-GJ690_RS00410	NZ_PHGV01000001.1	100625	101206	+	582	102	124	87	76	57	59	50	58	52	186	191	181	413	382	348	480	493	479
gene-GJ690_RS00415	NZ_PHGV01000001.1	101206	101574	+	369	94	113	106	63	56	37	59	42	60	132	161	167	347	303	249	365	417	362
gene-GJ690_RS00420	NZ_PHGV01000001.1	101694	102347	+	654	80	138	124	79	75	65	68	55	67	238	268	262	497	441	373	713	823	699
gene-GJ690_RS00425	NZ_PHGV01000001.1	102412	103656	+	1245	252	318	211	146	137	110	113	129	147	392	450	466	999	764	741	1139	1145	1036
gene-GJ690_RS00430	NZ_PHGV01000001.1	103660	104640	-	981	240	272	200	158	158	102	140	105	123	364	448	461	813	671	653	997	922	887
gene-GJ690_RS00435	NZ_PHGV01000001.1	104716	105867	-	1152	141	186	133	131	129	101	107	110	97	270	359	393	846	731	627	841	886	719
gene-GJ690_RS00440	NZ_PHGV01000001.1	105864	106892	-	1029	126	213	118	128	96	97	76	101	95	230	312	334	675	536	523	709	790	670
gene-GJ690_RS00445	NZ_PHGV01000001.1	106908	108149	-	1242	148	210	161	191	132	101	110	105	108	268	426	393	939	789	742	938	948	882
gene-GJ690_RS00450	NZ_PHGV01000001.1	108315	109709	-	1395	291	370	273	214	206	187	166	187	148	474	672	618	1400	1160	1006	1505	1657	1400
gene-GJ690_RS00455	NZ_PHGV01000001.1	109876	110958	-	1083	215	242	192	137	127	79	101	93	90	255	368	346	806	616	580	1023	1093	980
gene-GJ690_RS00460	NZ_PHGV01000001.1	111259	112434	+	1176	173	229	185	146	112	101	110	106	115	314	378	417	772	680	553	821	928	816
gene-GJ690_RS00465	NZ_PHGV01000001.1	113049	113627	+	579	138	170	163	82	62	68	75	84	69	229	252	235	484	403	334	494	531	482
gene-GJ690_RS00470	NZ_PHGV01000001.1	113824	123159	+	9336	1379	1633	1343	986	805	686	765	802	786	2263	2613	2841	6275	5345	4794	6380	7046	5874
gene-GJ690_RS00475	NZ_PHGV01000001.1	123305	124072	-	768	299	304	290	170	145	115	139	147	135	376	424	432	832	736	708	880	982	919
gene-GJ690_RS00480	NZ_PHGV01000001.1	124169	124750	-	582	182	178	172	68	63	55	55	58	82	212	226	219	360	285	251	377	448	413
gene-GJ690_RS00485	NZ_PHGV01000001.1	124772	125467	-	696	324	331	354	114	111	104	89	85	82	435	419	424	560	429	411	546	543	612
gene-GJ690_RS00490	NZ_PHGV01000001.1	125856	126416	-	561	154	186	145	108	75	72	58	81	96	214	241	249	530	448	408	534	597	538
gene-GJ690_RS00495	NZ_PHGV01000001.1	126428	126664	-	237	62	57	62	28	28	23	36	22	21	64	94	69	191	144	145	208	197	183
gene-GJ690_RS00500	NZ_PHGV01000001.1	126842	128167	-	1326	342	394	349	204	167	153	183	172	160	459	565	609	1297	1090	964	1410	1521	1336
gene-GJ690_RS00505	NZ_PHGV01000001.1	128404	129258	+	855	97	146	130	78	76	63	61	72	47	199	235	284	519	450	400	479	572	524
gene-GJ690_RS00510	NZ_PHGV01000001.1	129302	132445	-	3144	407	544	443	394	332	276	290	318	277	765	1032	1052	2383	2088	1820	2333	2521	2153
gene-GJ690_RS00515	NZ_PHGV01000001.1	132457	133758	-	1302	237	280	241	167	143	113	115	137	133	359	477	489	982	889	731	1036	1119	1006
gene-GJ690_RS00520	NZ_PHGV01000001.1	133834	134181	-	348	58	74	75	32	24	28	25	25	28	98	89	106	189	146	153	249	270	235
gene-GJ690_RS00525	NZ_PHGV01000001.1	134214	135596	-	1383	236	296	273	136	124	131	124	134	152	412	447	451	970	812	731	1044	1132	995
gene-GJ690_RS00530	NZ_PHGV01000001.1	135778	136461	+	684	167	205	162	145	117	95	96	111	99	251	339	367	763	635	566	741	811	692
gene-GJ690_RS00535	NZ_PHGV01000001.1	136451	137902	+	1452	313	414	314	207	163	142	183	157	175	544	544	609	1224	1060	879	1296	1375	1218
gene-GJ690_RS00540	NZ_PHGV01000001.1	138047	138373	+	327	67	71	76	41	30	27	40	35	39	98	98	111	222	206	170	228	264	245
gene-GJ690_RS00545	NZ_PHGV01000001.1	138429	138806	+	378	87	104	110	38	44	34	46	30	32	119	131	129	183	192	174	217	275	280
gene-GJ690_RS00550	NZ_PHGV01000001.1	139142	139648	+	507	106	91	105	38	38	31	43	34	34	114	148	161	266	245	196	314	365	297
gene-GJ690_RS00555	NZ_PHGV01000001.1	139663	139914	+	252	26	36	36	35	20	20	19	19	18	45	80	89	190	124	130	183	207	170
gene-GJ690_RS00560	NZ_PHGV01000001.1	139995	140798	+	804	202	221	194	113	126	81	97	118	108	296	363	397	742	620	532	708	759	649
gene-GJ690_RS00565	NZ_PHGV01000001.1	140965	141393	+	429	202	187	200	77	73	51	77	69	61	216	233	263	465	388	340	429	468	439
gene-GJ690_RS00570	NZ_PHGV01000001.1	141552	141628	-	77	34	39	33	17	15	20	13	21	19	48	34	44	71	74	72	96	89	92
gene-GJ690_RS00575	NZ_PHGV01000001.1	141668	141847	-	180	62	58	61	28	28	21	24	24	18	64	82	72	160	125	124	177	191	160
gene-GJ690_RS00580	NZ_PHGV01000001.1	141885	142478	+	594	122	120	139	85	59	59	72	54	68	154	165	184	379	325	339	401	477	427
gene-GJ690_RS00585	NZ_PHGV01000001.1	142643	143368	+	726	164	178	170	88	80	71	82	88	61	248	255	270	570	497	396	556	617	556
gene-GJ690_RS00590	NZ_PHGV01000001.1	143391	144113	+	723	182	178	202	103	81	65	101	90	91	231	232	259	620	525	432	561	661	638
gene-GJ690_RS00595	NZ_PHGV01000001.1	144704	145336	+	633	176	146	165	63	65	51	59	66	66	187	199	194	384	313	280	440	501	459
gene-GJ690_RS00600	NZ_PHGV01000001.1	145374	145892	-	519	97	113	106	55	51	36	62	72	45	137	206	195	405	350	307	418	472	435
gene-GJ690_RS00605	NZ_PHGV01000001.1	145903	146910	-	1008	196	201	184	124	91	74	91	99	94	263	292	322	626	579	529	646	705	668
gene-GJ690_RS00610	NZ_PHGV01000001.1	146924	149536	-	2613	387	477	354	292	260	213	233	216	235	637	805	848	1813	1586	1357	1850	1977	1698
gene-GJ690_RS00615	NZ_PHGV01000001.1	149543	150235	-	693	89	125	89	65	62	43	61	70	47	170	170	193	399	327	271	420	494	399
gene-GJ690_RS00620	NZ_PHGV01000001.1	150277	150810	-	534	93	119	97	64	41	38	31	52	50	131	177	186	332	323	282	355	406	357
gene-GJ690_RS00625	NZ_PHGV01000001.1	150888	151442	-	555	79	120	102	68	49	37	36	60	47	164	154	186	399	384	311	429	466	398
gene-GJ690_RS00630	NZ_PHGV01000001.1	152017	152883	+	867	203	226	185	127	87	97	107	113	82	263	334	344	625	552	506	884	962	835
gene-GJ690_RS00635	NZ_PHGV01000001.1	152885	153097	+	213	111	121	112	60	39	50	52	50	42	162	154	167	293	259	217	378	350	322
gene-GJ690_RS00640	NZ_PHGV01000001.1	153223	153747	+	525	102	125	105	66	81	60	48	68	43	147	187	192	476	424	356	479	499	435
gene-GJ690_RS00645	NZ_PHGV01000001.1	153839	155224	-	1386	345	392	387	261	226	180	176	173	177	504	635	642	1196	993	924	1708	1607	1555
gene-GJ690_RS00650	NZ_PHGV01000001.1	155397	155891	+	495	146	154	148	75	77	40	53	55	69	189	198	235	393	319	269	481	521	464
gene-GJ690_RS00655	NZ_PHGV01000001.1	155894	156616	+	723	126	167	111	120	86	64	87	80	62	211	248	282	532	488	424	568	652	578
gene-GJ690_RS00660	NZ_PHGV01000001.1	156736	157245	+	510	100	148	116	88	55	50	48	40	52	115	181	145	322	243	242	647	603	536
gene-GJ690_RS00665	NZ_PHGV01000001.1	157242	158309	+	1068	150	219	171	135	105	103	104	93	88	271	361	366	804	615	574	1406	1254	1119
gene-GJ690_RS00670	NZ_PHGV01000001.1	158406	159491	+	1086	106	147	107	105	78	63	91	71	67	226	300	286	567	482	451	694	717	553
gene-GJ690_RS00675	NZ_PHGV01000001.1	159488	160147	-	660	67	89	61	90	65	47	52	51	43	103	166	167	455	394	375	415	486	428
gene-GJ690_RS00680	NZ_PHGV01000001.1	160140	161156	-	1017	160	250	164	132	126	90	106	114	108	267	365	410	784	693	655	867	912	824
gene-GJ690_RS00685	NZ_PHGV01000001.1	161219	162049	-	831	181	195	215	139	101	66	101	78	88	276	336	341	675	603	499	759	757	773
gene-GJ690_RS00690	NZ_PHGV01000001.1	162333	163466	-	1134	271	293	281	176	165	164	157	167	165	379	475	547	1150	980	897	1127	1258	1095
gene-GJ690_RS00695	NZ_PHGV01000001.1	163657	166071	-	2415	264	356	274	265	194	198	164	185	170	472	728	702	1772	1428	1296	1649	1703	1452
gene-GJ690_RS00700	NZ_PHGV01000001.1	166068	166754	-	687	65	83	68	70	53	36	46	47	40	99	155	148	388	310	255	355	393	317
gene-GJ690_RS00705	NZ_PHGV01000001.1	166725	167348	+	624	101	133	104	73	45	47	60	70	39	167	164	196	426	341	324	386	447	406
gene-GJ690_RS00710	NZ_PHGV01000001.1	167377	168147	+	771	125	136	116	61	72	66	64	56	73	188	217	258	497	431	384	530	555	464
gene-GJ690_RS00715	NZ_PHGV01000001.1	168207	169061	+	855	138	174	137	88	82	68	76	102	100	231	305	336	629	494	526	640	642	562
gene-GJ690_RS00720	NZ_PHGV01000001.1	169167	169946	-	780	154	204	152	120	117	66	66	93	68	225	283	318	641	494	436	654	709	609
gene-GJ690_RS00725	NZ_PHGV01000001.1	169933	170610	-	678	211	195	180	97	119	82	98	91	89	269	286	296	632	525	477	641	693	630
gene-GJ690_RS00730	NZ_PHGV01000001.1	170743	171660	+	918	405	371	325	163	150	127	211	224	245	446	531	599	1336	958	1114	843	915	860
gene-GJ690_RS00735	NZ_PHGV01000001.1	171657	172109	+	453	121	120	115	57	57	40	66	60	72	175	187	202	439	319	364	376	428	342
gene-GJ690_RS00740	NZ_PHGV01000001.1	172136	174280	+	2145	265	343	256	205	186	131	181	171	166	440	621	612	1408	1157	1076	1399	1545	1227
gene-GJ690_RS00745	NZ_PHGV01000001.1	174250	174966	+	717	92	99	95	69	63	52	51	65	49	138	228	209	448	333	325	515	578	490
gene-GJ690_RS00750	NZ_PHGV01000001.1	174963	175373	-	411	110	116	127	63	68	35	48	44	38	172	162	173	364	289	240	515	581	539
gene-GJ690_RS00755	NZ_PHGV01000001.1	175483	177984	+	2502	243	293	249	230	213	163	154	163	166	413	648	608	1374	1188	1090	1513	1564	1330
gene-GJ690_RS00760	NZ_PHGV01000001.1	178138	178932	+	795	141	175	145	86	78	70	77	59	78	230	279	273	560	478	363	591	677	583
gene-GJ690_RS00765	NZ_PHGV01000001.1	179134	179613	+	480	76	112	100	62	50	44	37	34	44	171	198	164	369	315	318	385	458	397
gene-GJ690_RS00770	NZ_PHGV01000001.1	179728	181380	-	1653	382	406	367	276	185	193	181	176	198	539	664	722	1410	1196	1031	1428	1582	1386
gene-GJ690_RS00775	NZ_PHGV01000001.1	181543	182763	+	1221	266	308	286	158	145	112	119	146	137	381	458	410	917	834	702	1013	1112	938
gene-GJ690_RS00780	NZ_PHGV01000001.1	182989	184668	+	1680	381	440	403	238	191	177	166	214	204	573	741	752	1547	1201	1067	1663	1723	1365
gene-GJ690_RS00785	NZ_PHGV01000001.1	184773	186077	-	1305	222	318	267	178	170	139	132	161	141	438	538	586	1184	1003	862	1652	1699	1435
gene-GJ690_RS00790	NZ_PHGV01000001.1	186231	187190	+	960	143	193	148	125	102	81	100	114	94	255	312	381	876	724	583	836	857	729
gene-GJ690_RS00795	NZ_PHGV01000001.1	187187	188149	-	963	101	161	105	70	73	49	53	60	63	214	224	243	529	423	362	569	563	511
gene-GJ690_RS00800	NZ_PHGV01000001.1	188372	189016	-	645	262	312	320	203	205	159	154	144	131	433	608	563	881	729	651	2531	2376	2020
gene-GJ690_RS00805	NZ_PHGV01000001.1	189182	190087	-	906	161	210	146	100	81	72	65	97	80	222	315	310	644	551	474	729	742	652
gene-GJ690_RS00810	NZ_PHGV01000001.1	190096	192387	-	2292	519	618	484	435	338	280	303	328	296	788	970	1023	2210	1803	1645	2136	2363	2077
gene-GJ690_RS00815	NZ_PHGV01000001.1	192630	194540	+	1911	288	364	285	217	190	144	178	167	159	472	591	640	1283	1062	994	1271	1437	1235
gene-GJ690_RS00820	NZ_PHGV01000001.1	194578	195264	+	687	98	126	123	55	59	50	48	58	53	165	229	225	426	328	286	450	485	428
gene-GJ690_RS00825	NZ_PHGV01000001.1	195323	197197	-	1875	385	396	385	252	200	152	282	240	225	513	717	709	1317	1167	1043	1450	1454	1239
gene-GJ690_RS00830	NZ_PHGV01000001.1	197308	197913	-	606	163	163	156	107	81	70	49	58	60	235	358	293	477	354	334	544	532	424
gene-GJ690_RS00835	NZ_PHGV01000001.1	197913	198242	-	330	247	255	316	82	86	85	75	75	95	323	386	362	331	267	268	412	367	298
gene-GJ690_RS00840	NZ_PHGV01000001.1	198305	200230	-	1926	338	343	295	240	195	168	127	146	150	440	632	643	1159	1000	888	1593	1473	1307
gene-GJ690_RS00845	NZ_PHGV01000001.1	200440	200991	-	552	160	206	168	111	100	84	95	76	74	273	391	350	664	519	466	926	922	815
gene-GJ690_RS00850	NZ_PHGV01000001.1	201186	201563	-	378	131	170	126	107	88	69	78	69	71	212	282	261	477	414	383	583	696	515
gene-GJ690_RS00855	NZ_PHGV01000001.1	201633	202160	+	528	63	70	49	33	29	31	35	32	29	83	110	121	256	228	204	293	299	255
gene-GJ690_RS00860	NZ_PHGV01000001.1	202175	202336	+	162	35	41	28	12	8	9	10	14	8	46	55	42	103	88	59	98	127	129
gene-GJ690_RS00865	NZ_PHGV01000001.1	202383	205748	-	3366	539	620	554	394	324	256	261	257	262	836	1073	1061	2196	1766	1618	2659	2627	2157
gene-GJ690_RS00870	NZ_PHGV01000001.1	205875	206519	-	645	316	290	345	114	118	113	92	105	90	404	397	397	525	424	391	650	666	598
gene-GJ690_RS00875	NZ_PHGV01000001.1	206661	207854	+	1194	543	631	583	288	244	194	171	162	140	767	1053	980	1084	947	808	1835	1574	1469
gene-GJ690_RS00880	NZ_PHGV01000001.1	207877	211026	+	3150	1289	1192	1486	680	572	488	510	442	452	1366	2070	2058	2483	2221	2078	2481	2559	2176
gene-GJ690_RS00885	NZ_PHGV01000001.1	211515	211889	+	375	201	156	206	79	77	70	41	54	42	180	161	190	278	248	210	660	611	655
gene-GJ690_RS00890	NZ_PHGV01000001.1	211917	212135	+	219	64	68	83	26	34	27	13	12	24	84	70	88	96	82	82	224	243	224
gene-GJ690_RS00895	NZ_PHGV01000001.1	212517	212990	+	474	231	206	196	164	117	81	94	77	67	277	307	314	521	450	422	758	807	676
gene-GJ690_RS00900	NZ_PHGV01000001.1	213064	213204	-	141	70	72	91	29	33	14	34	33	27	92	79	94	163	106	155	464	489	645
gene-GJ690_RS00905	NZ_PHGV01000001.1	213206	213466	-	261	185	209	288	72	48	39	42	54	43	159	175	211	292	210	207	1487	1452	2007
gene-GJ690_RS00910	NZ_PHGV01000001.1	213651	215204	+	1554	935	800	1005	271	275	230	394	365	368	919	901	1090	1674	1247	1223	1172	1263	1106
gene-GJ690_RS00915	NZ_PHGV01000001.1	215258	215611	-	354	1800	1718	2298	390	394	315	212	218	243	1533	1492	1655	1545	992	1161	557	585	489
gene-GJ690_RS00920	NZ_PHGV01000001.1	215694	216305	-	612	96	112	124	117	96	59	78	75	64	161	226	226	544	450	389	548	565	476
gene-GJ690_RS00925	NZ_PHGV01000001.1	216394	217821	+	1428	180	226	174	155	144	96	122	102	98	291	422	399	935	789	712	889	929	826
gene-GJ690_RS00930	NZ_PHGV01000001.1	217872	217968	-	97	37	53	46	26	31	26	14	24	20	59	76	98	105	103	81	139	130	118
gene-GJ690_RS00935	NZ_PHGV01000001.1	218131	218442	+	312	42	41	38	23	26	24	22	24	23	49	79	76	174	152	124	162	207	141
gene-GJ690_RS00940	NZ_PHGV01000001.1	218474	219043	-	570	274	431	319	125	93	91	83	107	96	393	440	535	560	457	447	532	564	476
gene-GJ690_RS00945	NZ_PHGV01000001.1	219256	220116	+	861	232	255	236	115	112	76	105	126	108	314	393	372	833	658	584	847	868	780
gene-GJ690_RS00950	NZ_PHGV01000001.1	220191	221477	-	1287	173	261	160	293	198	194	151	137	136	288	502	506	1329	1074	1079	1523	1392	1261
gene-GJ690_RS00955	NZ_PHGV01000001.1	221509	221847	-	339	55	58	54	31	20	33	19	24	32	82	82	95	156	144	135	314	261	246
gene-GJ690_RS00960	NZ_PHGV01000001.1	222074	223852	-	1779	260	313	248	192	198	161	160	186	182	431	589	631	1255	1159	978	1396	1432	1199
gene-GJ690_RS00965	NZ_PHGV01000001.1	223845	225617	-	1773	262	322	254	217	192	163	156	168	149	474	610	640	1180	1049	902	1342	1507	1337
gene-GJ690_RS00970	NZ_PHGV01000001.1	225662	226120	-	459	144	191	169	81	84	64	92	85	78	242	235	287	506	430	386	538	572	499
gene-GJ690_RS00975	NZ_PHGV01000001.1	226236	227288	+	1053	141	176	146	70	73	61	67	68	63	229	267	260	529	468	401	561	624	567
gene-GJ690_RS00980	NZ_PHGV01000001.1	227340	228158	-	819	279	261	258	188	143	122	217	210	224	359	391	406	817	791	659	859	897	806
gene-GJ690_RS00985	NZ_PHGV01000001.1	228282	229982	+	1701	218	282	235	161	120	121	126	152	122	383	500	530	1043	895	807	1152	1216	1084
gene-GJ690_RS00990	NZ_PHGV01000001.1	230047	230742	+	696	129	150	138	104	86	65	80	65	79	226	273	267	538	350	383	766	800	731
gene-GJ690_RS00995	NZ_PHGV01000001.1	230847	231245	-	399	99	125	116	59	41	29	30	37	49	143	173	156	289	257	204	297	333	307
gene-GJ690_RS01000	NZ_PHGV01000001.1	231352	231726	-	375	80	72	71	67	53	35	38	45	46	146	122	123	277	232	206	259	311	288
gene-GJ690_RS01005	NZ_PHGV01000001.1	231873	233747	-	1875	521	612	625	374	402	267	250	262	258	940	1125	1066	1769	1431	1316	3170	2655	2608
gene-GJ690_RS01010	NZ_PHGV01000001.1	233951	234223	-	273	519	588	761	380	579	466	127	131	131	972	994	849	1051	752	803	1471	1446	1357
gene-GJ690_RS01015	NZ_PHGV01000001.1	234432	236786	-	2355	905	895	1031	416	420	329	444	434	455	1112	1416	1431	2284	1863	1741	2381	2283	2036
gene-GJ690_RS01020	NZ_PHGV01000001.1	236974	238248	-	1275	2034	2154	2637	508	535	499	708	631	611	2458	3609	4166	3519	2382	2467	2706	2261	2227
gene-GJ690_RS01025	NZ_PHGV01000001.1	238500	239123	-	624	212	297	232	105	110	80	81	100	99	353	435	418	625	516	485	798	747	709
gene-GJ690_RS01030	NZ_PHGV01000001.1	239371	240669	-	1299	360	475	419	223	199	183	185	164	163	623	1050	843	1189	977	857	2856	2226	2325
gene-GJ690_RS01035	NZ_PHGV01000001.1	241016	241333	-	318	317	442	386	105	103	70	100	81	83	510	496	647	477	363	332	459	505	440
gene-GJ690_RS01040	NZ_PHGV01000001.1	241641	242219	+	579	109	142	109	72	52	46	65	63	58	189	208	226	439	356	326	460	480	464
gene-GJ690_RS01045	NZ_PHGV01000001.1	242263	243738	+	1476	237	274	207	182	160	149	144	153	144	361	556	513	1181	1012	894	1240	1277	1131
gene-GJ690_RS01050	NZ_PHGV01000001.1	244464	245411	+	948	239	244	277	136	114	106	114	119	95	341	402	413	806	676	572	1242	1270	1114
gene-GJ690_RS01055	NZ_PHGV01000001.1	245431	247422	+	1992	314	381	307	218	167	159	167	171	157	494	624	586	1286	1071	928	1639	1535	1310
gene-GJ690_RS01060	NZ_PHGV01000001.1	247412	248026	+	615	91	109	77	68	44	44	46	35	37	139	201	198	351	237	228	382	389	319
gene-GJ690_RS01065	NZ_PHGV01000001.1	248026	248355	+	330	148	138	173	60	45	51	70	56	76	169	175	195	276	239	189	257	236	213
gene-GJ690_RS01070	NZ_PHGV01000001.1	248367	249257	+	891	595	789	778	245	222	222	226	229	198	801	961	1109	1160	889	913	931	887	772
gene-GJ690_RS01075	NZ_PHGV01000001.1	249414	250778	+	1365	250	324	240	187	170	144	124	179	140	377	466	476	1122	841	821	1162	1225	1109
gene-GJ690_RS01080	NZ_PHGV01000001.1	250873	251364	-	492	94	95	99	69	53	51	46	41	65	147	178	212	359	359	296	475	510	469
gene-GJ690_RS01085	NZ_PHGV01000001.1	251539	252450	+	912	275	275	301	134	118	106	137	119	130	340	428	452	776	626	631	744	862	779
gene-GJ690_RS01090	NZ_PHGV01000001.1	252413	253003	+	591	71	97	61	52	38	34	41	52	62	116	167	151	347	298	251	342	384	361
gene-GJ690_RS01095	NZ_PHGV01000001.1	253036	254118	+	1083	254	246	209	126	107	97	114	114	115	344	387	441	869	712	669	911	998	836
gene-GJ690_RS01100	NZ_PHGV01000001.1	254219	255667	-	1449	266	365	344	237	175	164	169	160	161	448	709	664	1184	1084	949	1316	1420	1271
gene-GJ690_RS01105	NZ_PHGV01000001.1	255862	256104	+	243	56	62	59	35	51	36	36	34	22	70	97	112	182	128	118	285	249	238
gene-GJ690_RS01110	NZ_PHGV01000001.1	256105	257004	+	900	140	177	181	134	100	91	68	95	84	228	345	318	625	529	466	862	881	717
gene-GJ690_RS01115	NZ_PHGV01000001.1	257029	258891	+	1863	359	404	404	253	197	201	208	198	179	580	819	732	1431	1136	1115	1658	1739	1456
gene-GJ690_RS01120	NZ_PHGV01000001.1	258947	259921	+	975	296	345	264	134	94	78	104	103	108	342	533	540	792	660	553	773	817	665
gene-GJ690_RS01125	NZ_PHGV01000001.1	259980	260498	-	519	120	120	120	74	71	46	55	50	32	148	194	166	348	303	249	406	372	357
gene-GJ690_RS01130	NZ_PHGV01000001.1	260476	261453	-	978	155	190	154	125	111	72	107	108	100	261	365	361	812	644	586	829	883	773
gene-GJ690_RS01135	NZ_PHGV01000001.1	261530	261949	-	420	110	154	124	68	62	73	61	75	74	248	308	310	397	300	297	647	632	512
gene-GJ690_RS01140	NZ_PHGV01000001.1	261969	262439	-	471	96	127	126	75	61	57	49	40	44	159	293	253	379	284	270	581	492	456
gene-GJ690_RS01145	NZ_PHGV01000001.1	262526	263629	-	1104	167	263	211	152	156	111	140	140	138	299	482	469	905	705	658	1070	1105	1009
gene-GJ690_RS01150	NZ_PHGV01000001.1	263633	264082	-	450	129	143	153	76	71	57	53	53	58	148	176	211	359	281	284	514	518	461
gene-GJ690_RS01155	NZ_PHGV01000001.1	264237	264776	+	540	153	194	135	121	99	87	87	101	82	234	228	264	547	452	394	511	592	552
gene-GJ690_RS01160	NZ_PHGV01000001.1	265075	265953	+	879	238	220	198	93	92	81	92	88	86	278	318	330	635	552	483	702	791	735
gene-GJ690_RS01165	NZ_PHGV01000001.1	266130	267101	-	972	170	212	152	132	104	81	87	91	82	266	395	410	684	554	480	705	703	633
gene-GJ690_RS01170	NZ_PHGV01000001.1	267112	268959	-	1848	326	426	352	227	197	173	180	189	165	519	743	703	1295	1147	987	1545	1471	1364
gene-GJ690_RS01175	NZ_PHGV01000001.1	268987	269319	-	333	101	152	128	74	66	39	67	57	56	214	277	244	357	254	299	661	561	569
gene-GJ690_RS01180	NZ_PHGV01000001.1	269342	270469	-	1128	278	330	292	173	131	130	134	113	127	435	543	483	858	752	668	1635	1399	1377
gene-GJ690_RS01185	NZ_PHGV01000001.1	270523	271593	-	1071	215	244	192	160	148	109	130	115	105	328	424	409	899	731	631	1179	1204	1106
gene-GJ690_RS01190	NZ_PHGV01000001.1	271687	272268	+	582	144	128	123	75	87	52	72	65	79	170	231	226	503	389	379	466	507	406
gene-GJ690_RS01195	NZ_PHGV01000001.1	272436	273038	+	603	291	176	317	114	108	92	71	76	86	262	289	233	569	843	600	1545	1518	1063
gene-GJ690_RS01200	NZ_PHGV01000001.1	273085	274902	-	1818	278	345	280	189	184	131	154	168	157	419	539	575	1275	1037	1007	1298	1368	1191
gene-GJ690_RS01205	NZ_PHGV01000001.1	275041	276414	-	1374	249	306	289	218	146	159	147	151	166	454	556	498	1200	970	871	1174	1276	1110
gene-GJ690_RS01210	NZ_PHGV01000001.1	276496	277815	-	1320	342	413	389	366	328	185	172	157	163	526	709	647	1241	996	878	1426	1413	1295
gene-GJ690_RS01215	NZ_PHGV01000001.1	278228	279523	-	1296	240	251	226	178	142	113	130	120	139	383	443	497	1016	843	715	1017	1029	959
gene-GJ690_RS01220	NZ_PHGV01000001.1	279574	280263	-	690	272	264	245	149	126	95	117	115	133	292	338	393	726	641	539	784	831	748
gene-GJ690_RS01225	NZ_PHGV01000001.1	280456	281658	+	1203	158	232	171	136	108	86	69	97	114	264	373	366	794	683	590	874	1029	779
gene-GJ690_RS01230	NZ_PHGV01000001.1	281655	284786	+	3132	325	443	343	298	252	219	185	197	204	615	786	839	1926	1607	1429	2093	2059	1821
gene-GJ690_RS01235	NZ_PHGV01000001.1	284980	286164	+	1185	167	232	195	170	154	126	118	110	124	295	459	437	1039	912	838	1007	1133	971
gene-GJ690_RS01240	NZ_PHGV01000001.1	286170	287078	-	909	154	201	157	112	117	80	85	88	87	197	326	294	633	586	444	670	742	580
gene-GJ690_RS01245	NZ_PHGV01000001.1	287204	288115	+	912	191	235	236	152	133	110	121	97	108	309	387	388	803	685	629	1020	1061	950
gene-GJ690_RS01250	NZ_PHGV01000001.1	288169	288453	-	285	89	115	104	72	63	53	51	47	37	168	197	177	263	213	202	371	348	266
gene-GJ690_RS01255	NZ_PHGV01000001.1	288525	289202	-	678	252	297	279	147	151	102	88	91	97	370	470	454	688	569	536	620	683	600
gene-GJ690_RS01260	NZ_PHGV01000001.1	289416	289607	-	192	42	60	53	27	26	31	20	16	27	89	74	85	165	119	118	154	160	157
gene-GJ690_RS01265	NZ_PHGV01000001.1	289634	290179	-	546	212	215	230	90	75	72	98	102	94	237	281	315	475	455	353	552	581	519
gene-GJ690_RS01270	NZ_PHGV01000001.1	290365	290820	-	456	178	206	148	101	101	84	85	104	94	273	330	305	640	572	459	714	715	646
gene-GJ690_RS01275	NZ_PHGV01000001.1	291002	291811	+	810	179	211	151	112	82	75	95	85	83	257	304	310	587	514	460	584	661	533
gene-GJ690_RS01280	NZ_PHGV01000001.1	291827	292942	-	1116	256	328	231	202	120	137	154	141	138	411	468	502	967	844	778	953	1018	1015
gene-GJ690_RS01285	NZ_PHGV01000001.1	293042	293362	-	321	620	766	712	153	132	110	173	139	165	668	727	737	537	396	326	340	341	341
gene-GJ690_RS01290	NZ_PHGV01000001.1	293460	294875	-	1416	236	253	221	156	127	109	110	107	116	336	366	410	860	747	653	915	960	863
gene-GJ690_RS01295	NZ_PHGV01000001.1	294982	295224	-	243	65	80	86	34	34	25	23	26	24	98	103	113	164	170	125	190	226	211
gene-GJ690_RS01305	NZ_PHGV01000001.1	296971	298065	+	1095	344	405	327	228	180	144	191	142	181	460	623	621	1070	877	785	1134	1162	1000
gene-GJ690_RS01310	NZ_PHGV01000001.1	298089	298307	-	219	98	112	112	77	74	64	78	54	51	139	191	177	324	301	259	281	315	326
gene-GJ690_RS01315	NZ_PHGV01000001.1	298573	298896	+	324	121	154	125	59	54	52	46	67	54	156	184	155	362	334	253	389	410	420
gene-GJ690_RS01320	NZ_PHGV01000001.1	298881	299984	-	1104	209	233	220	146	152	113	111	123	120	313	393	388	824	682	603	814	917	752
gene-GJ690_RS01325	NZ_PHGV01000001.1	299999	301219	-	1221	225	287	225	188	154	113	114	137	113	380	449	519	979	935	768	1016	1112	1046
gene-GJ690_RS01330	NZ_PHGV01000001.1	301603	302760	+	1158	154	196	152	106	87	62	74	89	76	298	337	328	750	581	556	750	793	747
gene-GJ690_RS01335	NZ_PHGV01000001.1	302762	303385	-	624	142	134	154	55	48	34	46	54	57	206	198	210	345	277	263	401	460	427
gene-GJ690_RS01340	NZ_PHGV01000001.1	303468	306392	-	2925	645	795	695	349	273	219	277	279	272	903	1021	1030	1692	1389	1248	1843	1971	1752
gene-GJ690_RS01345	NZ_PHGV01000001.1	306885	307859	+	975	134	188	160	90	78	69	60	78	78	250	294	309	576	505	416	752	705	633
gene-GJ690_RS01350	NZ_PHGV01000001.1	307941	308792	-	852	101	147	108	83	81	66	105	70	65	181	280	251	605	476	427	562	666	528
gene-GJ690_RS01355	NZ_PHGV01000001.1	308789	309616	-	828	71	100	58	104	60	80	48	57	54	149	221	200	544	463	424	513	558	489
gene-GJ690_RS01360	NZ_PHGV01000001.1	309613	310380	-	768	97	118	90	106	82	69	63	73	69	157	218	218	594	489	396	542	533	495
gene-GJ690_RS01365	NZ_PHGV01000001.1	310391	311353	-	963	174	198	131	115	85	62	81	97	90	231	263	289	737	638	562	736	738	684
gene-GJ690_RS01370	NZ_PHGV01000001.1	311689	312318	+	630	110	134	149	78	69	47	48	56	52	163	256	201	475	373	357	446	473	376
gene-GJ690_RS01375	NZ_PHGV01000001.1	312318	313859	+	1542	193	227	230	169	185	122	115	132	144	336	430	424	987	849	758	1009	1022	873
gene-GJ690_RS01380	NZ_PHGV01000001.1	313945	315249	+	1305	179	233	198	147	130	100	110	138	95	335	470	453	1006	876	788	919	1077	854
gene-GJ690_RS01385	NZ_PHGV01000001.1	315246	316277	+	1032	165	179	183	133	108	91	90	102	92	266	317	318	693	671	530	697	766	623
gene-GJ690_RS01390	NZ_PHGV01000001.1	316414	318492	+	2079	253	399	292	185	144	133	137	129	134	443	562	634	1256	1081	913	1231	1429	1217
gene-GJ690_RS01395	NZ_PHGV01000001.1	318504	319550	+	1047	176	221	178	131	124	75	82	125	96	257	371	318	795	601	536	796	811	683
gene-GJ690_RS01400	NZ_PHGV01000001.1	319612	320544	-	933	120	160	109	105	64	65	66	80	66	159	266	280	586	512	437	598	619	532
gene-GJ690_RS01405	NZ_PHGV01000001.1	320531	321934	-	1404	255	313	272	192	176	148	124	149	121	402	544	532	1311	1120	888	1197	1371	1180
gene-GJ690_RS01410	NZ_PHGV01000001.1	322212	323426	-	1215	129	160	126	161	127	90	104	93	85	226	333	363	877	767	657	794	965	771
gene-GJ690_RS01415	NZ_PHGV01000001.1	323495	324508	-	1014	122	173	97	117	75	80	72	86	83	191	313	289	776	593	543	712	747	650
gene-GJ690_RS01420	NZ_PHGV01000001.1	324505	325455	-	951	122	140	127	92	74	82	77	82	79	209	274	274	592	522	430	649	666	549
gene-GJ690_RS01425	NZ_PHGV01000001.1	325452	326261	-	810	73	98	69	79	61	41	43	52	44	169	179	193	459	390	328	492	529	377
gene-GJ690_RS01430	NZ_PHGV01000001.1	326271	327137	-	867	86	108	83	84	70	54	72	63	51	170	195	191	499	431	384	502	514	445
gene-GJ690_RS01435	NZ_PHGV01000001.1	327177	328121	-	945	57	89	60	67	63	42	39	40	50	117	187	195	547	398	343	563	541	441
gene-GJ690_RS01440	NZ_PHGV01000001.1	328123	329787	-	1665	182	234	187	171	160	127	107	154	121	338	514	540	1190	982	881	1150	1243	1063
gene-GJ690_RS01445	NZ_PHGV01000001.1	329979	330791	+	813	142	185	138	102	85	81	69	83	91	242	284	299	601	487	489	626	726	612
gene-GJ690_RS01450	NZ_PHGV01000001.1	330821	332809	-	1989	576	599	554	234	216	227	190	223	215	708	697	808	1454	1208	1031	1455	1587	1634
gene-GJ690_RS01455	NZ_PHGV01000001.1	332827	333321	-	495	202	211	215	78	64	67	83	88	71	277	279	265	489	405	351	528	578	555
gene-GJ690_RS01460	NZ_PHGV01000001.1	333580	334056	-	477	185	189	186	85	68	78	84	63	72	255	275	283	467	393	344	765	717	665
gene-GJ690_RS01465	NZ_PHGV01000001.1	334131	334376	-	246	81	89	106	54	40	28	31	24	37	110	160	153	213	220	184	317	352	273
gene-GJ690_RS01470	NZ_PHGV01000001.1	334730	335284	-	555	308	233	231	138	101	89	121	105	106	265	263	286	574	487	410	625	645	647
gene-GJ690_RS01475	NZ_PHGV01000001.1	335592	336215	-	624	201	161	153	112	94	77	98	69	76	208	235	221	572	429	366	553	561	536
gene-GJ690_RS01480	NZ_PHGV01000001.1	336426	336662	-	237	56	40	50	29	12	21	23	22	22	83	48	72	114	88	75	125	143	130
gene-GJ690_RS01485	NZ_PHGV01000001.1	336668	346309	-	9642	1632	1761	1548	1165	1002	855	879	829	866	2234	2819	2997	6788	5668	5075	6436	7285	6022
gene-GJ690_RS01490	NZ_PHGV01000001.1	346322	347941	-	1620	316	354	273	238	165	146	151	156	179	452	544	605	1330	1046	984	1263	1333	1206
gene-GJ690_RS01495	NZ_PHGV01000001.1	348285	349061	+	777	161	228	164	117	102	81	100	86	73	244	341	301	692	607	487	706	739	661
gene-GJ690_RS01500	NZ_PHGV01000001.1	349080	350033	+	954	123	166	131	111	80	89	83	89	70	206	309	312	693	546	512	669	749	696
gene-GJ690_RS01505	NZ_PHGV01000001.1	350040	350648	-	609	88	116	107	78	66	52	51	59	50	175	210	202	453	381	321	475	535	424
gene-GJ690_RS01510	NZ_PHGV01000001.1	350823	351893	+	1071	130	221	128	142	116	88	110	69	94	228	339	365	848	659	632	837	928	753
gene-GJ690_RS01515	NZ_PHGV01000001.1	352048	355125	+	3078	355	467	302	257	208	200	229	210	217	575	778	827	1823	1522	1375	1915	2048	1733
gene-GJ690_RS01520	NZ_PHGV01000001.1	355183	356436	+	1254	239	255	229	160	158	114	114	117	111	355	464	450	1101	952	766	1057	1089	1033
gene-GJ690_RS01525	NZ_PHGV01000001.1	356506	358392	-	1887	341	428	406	282	243	171	204	212	185	507	719	679	1716	1304	1275	1381	1496	1277
gene-GJ690_RS01530	NZ_PHGV01000001.1	358432	359883	-	1452	295	319	252	226	194	162	155	128	161	390	547	498	1179	994	935	1077	1151	1016
gene-GJ690_RS01535	NZ_PHGV01000001.1	359923	361092	-	1170	209	201	203	129	129	103	91	89	101	266	361	307	829	688	620	764	858	646
gene-GJ690_RS01540	NZ_PHGV01000001.1	361211	362095	-	885	209	231	195	186	202	152	87	76	100	259	368	345	1179	1026	872	777	904	731
gene-GJ690_RS01545	NZ_PHGV01000001.1	362347	363942	+	1596	230	301	232	180	165	153	127	145	140	396	547	555	1137	974	887	1133	1303	1018
gene-GJ690_RS01550	NZ_PHGV01000001.1	363991	364266	-	276	525	605	679	189	220	178	171	163	188	1053	992	1143	956	754	853	621	625	553
gene-GJ690_RS01555	NZ_PHGV01000001.1	364630	365262	+	633	173	204	166	141	124	86	116	118	115	252	346	363	821	710	613	825	933	775
gene-GJ690_RS01560	NZ_PHGV01000001.1	365354	366742	+	1389	243	344	293	176	149	126	142	138	127	471	478	488	1042	832	765	1140	1313	1059
gene-GJ690_RS01565	NZ_PHGV01000001.1	366961	368052	+	1092	208	244	207	138	134	94	119	100	110	295	382	431	881	743	643	924	957	797
gene-GJ690_RS01570	NZ_PHGV01000001.1	368246	368755	+	510	164	211	189	97	71	80	68	61	74	234	269	282	568	504	392	570	622	564
gene-GJ690_RS01575	NZ_PHGV01000001.1	368883	370991	-	2109	360	486	379	285	246	194	205	248	209	687	819	899	1698	1360	1258	1579	1837	1527
gene-GJ690_RS01580	NZ_PHGV01000001.1	371113	372096	-	984	178	201	196	137	114	106	99	108	99	296	390	326	753	610	515	797	868	649
gene-GJ690_RS01585	NZ_PHGV01000001.1	372297	372860	-	564	326	201	271	126	99	93	119	109	125	273	351	360	694	575	506	641	721	660
gene-GJ690_RS01590	NZ_PHGV01000001.1	373782	374519	+	738	184	194	169	110	98	82	80	92	86	236	283	308	664	543	452	616	693	716
gene-GJ690_RS01595	NZ_PHGV01000001.1	374609	375091	+	483	115	109	102	68	69	35	51	43	49	129	209	207	424	382	310	425	437	428
gene-GJ690_RS01600	NZ_PHGV01000001.1	375220	376350	+	1131	254	279	249	161	122	119	121	123	117	416	442	416	811	749	606	909	994	846
gene-GJ690_RS01605	NZ_PHGV01000001.1	376401	377873	+	1473	160	252	180	147	137	90	115	148	127	328	404	424	899	785	636	920	972	819
gene-GJ690_RS01610	NZ_PHGV01000001.1	377891	380959	+	3069	583	673	607	377	292	257	311	284	292	830	903	1064	2073	1743	1518	2165	2233	2014
gene-GJ690_RS01615	NZ_PHGV01000001.1	380959	383673	+	2715	487	621	467	299	271	206	243	289	252	761	856	958	1910	1657	1470	2024	2168	1860
gene-GJ690_RS01620	NZ_PHGV01000001.1	383721	384674	+	954	136	145	113	98	103	64	81	80	75	194	264	270	529	553	473	567	619	587
gene-GJ690_RS01625	NZ_PHGV01000001.1	384671	386632	+	1962	417	448	408	283	180	176	236	193	168	581	636	698	1314	1148	1074	1392	1488	1368
gene-GJ690_RS01630	NZ_PHGV01000001.1	386632	387357	+	726	189	201	168	94	74	81	79	100	83	247	292	309	526	500	417	624	627	562
gene-GJ690_RS01635	NZ_PHGV01000001.1	387386	388561	+	1176	276	322	268	148	146	109	117	146	125	358	428	435	903	803	699	989	1060	874
gene-GJ690_RS01640	NZ_PHGV01000001.1	388590	390158	+	1569	385	346	340	221	191	144	190	187	167	526	539	563	1260	1164	995	1250	1346	1270
gene-GJ690_RS01645	NZ_PHGV01000001.1	390205	390705	+	501	77	80	97	38	26	32	32	40	40	116	118	134	277	238	190	249	332	274
gene-GJ690_RS01650	NZ_PHGV01000001.1	390840	392228	-	1389	231	316	233	221	180	151	153	177	151	402	508	506	1159	1032	901	1177	1244	1121
gene-GJ690_RS01655	NZ_PHGV01000001.1	392619	394037	-	1419	377	372	371	242	189	164	191	205	166	528	593	595	1300	1098	1008	1362	1466	1249
gene-GJ690_RS01660	NZ_PHGV01000001.1	394249	395013	+	765	159	199	193	110	90	62	96	78	85	238	318	327	561	450	400	721	771	662
gene-GJ690_RS01665	NZ_PHGV01000001.1	395039	395596	+	558	127	120	112	79	68	47	50	72	70	158	211	219	372	306	297	449	513	430
gene-GJ690_RS01670	NZ_PHGV01000001.1	395736	397223	+	1488	149	195	139	151	100	94	62	111	95	285	388	399	833	732	594	913	976	829
gene-GJ690_RS01675	NZ_PHGV01000001.1	397226	398506	+	1281	178	228	153	124	98	80	90	90	91	288	368	457	786	668	598	813	928	766
gene-GJ690_RS01680	NZ_PHGV01000001.1	398707	399243	+	537	205	232	181	100	81	67	67	95	71	269	312	293	559	444	426	601	602	586
gene-GJ690_RS01685	NZ_PHGV01000001.1	399714	401270	-	1557	642	462	660	188	149	172	145	161	159	675	535	599	945	812	621	1072	1177	1271
gene-GJ690_RS01690	NZ_PHGV01000001.1	401781	401966	-	186	58	51	56	27	25	10	35	16	36	80	62	86	143	112	102	153	190	167
gene-GJ690_RS01695	NZ_PHGV01000001.1	402061	402136	-	76	30	26	19	13	20	10	11	9	10	32	34	47	65	64	57	86	90	82
gene-GJ690_RS01700	NZ_PHGV01000001.1	402251	403504	-	1254	178	221	239	201	165	111	115	121	91	299	500	442	945	764	681	1120	1049	889
gene-GJ690_RS01705	NZ_PHGV01000001.1	403516	404619	-	1104	179	188	166	108	92	83	102	74	90	256	403	371	722	600	561	867	888	669
gene-GJ690_RS01710	NZ_PHGV01000001.1	404908	405963	+	1056	304	287	290	189	137	98	134	151	127	401	411	488	922	805	695	1025	1049	901
gene-GJ690_RS01715	NZ_PHGV01000001.1	406020	406421	-	402	134	185	202	57	83	88	65	63	62	232	277	263	359	304	291	420	430	398
gene-GJ690_RS01720	NZ_PHGV01000001.1	406479	407723	-	1245	222	321	246	178	138	124	128	123	132	360	549	542	965	789	688	1062	1133	1033
gene-GJ690_RS01725	NZ_PHGV01000001.1	407823	408281	-	459	118	132	152	88	76	46	75	60	68	219	235	231	421	350	331	755	852	696
gene-GJ690_RS01730	NZ_PHGV01000001.1	408544	410001	+	1458	312	400	348	241	179	174	155	162	135	507	638	635	1168	1032	860	1375	1458	1267
gene-GJ690_RS01735	NZ_PHGV01000001.1	410105	411160	-	1056	193	228	201	117	106	103	90	97	105	278	383	378	743	633	535	824	873	736
gene-GJ690_RS01740	NZ_PHGV01000001.1	411225	411872	-	648	213	165	221	90	79	71	99	85	88	263	260	297	495	432	398	551	600	564
gene-GJ690_RS01745	NZ_PHGV01000001.1	411930	412928	-	999	182	215	186	132	115	100	101	104	121	261	342	364	815	671	581	751	782	796
gene-GJ690_RS01750	NZ_PHGV01000001.1	412931	413794	-	864	154	193	157	130	95	80	81	101	91	235	281	290	635	523	458	682	643	575
gene-GJ690_RS01755	NZ_PHGV01000001.1	413824	414540	-	717	125	158	115	74	48	57	60	54	72	198	192	191	384	347	282	448	415	379
gene-GJ690_RS01760	NZ_PHGV01000001.1	414561	415025	-	465	94	82	79	36	42	33	37	30	35	106	128	128	287	243	236	269	326	305
gene-GJ690_RS01765	NZ_PHGV01000001.1	415033	416214	-	1182	141	185	122	128	106	66	94	112	73	191	316	308	755	673	546	723	793	670
gene-GJ690_RS01770	NZ_PHGV01000001.1	416211	416528	-	318	34	53	32	20	22	17	26	25	23	67	59	74	121	126	104	139	142	136
gene-GJ690_RS01775	NZ_PHGV01000001.1	416533	416925	-	393	53	47	44	23	18	11	21	19	21	63	81	70	127	108	101	140	179	142
gene-GJ690_RS01780	NZ_PHGV01000001.1	416959	418293	-	1335	233	299	242	177	135	108	135	136	146	379	464	533	993	875	717	971	1118	984
gene-GJ690_RS01785	NZ_PHGV01000001.1	418499	419413	-	915	181	176	153	111	72	86	71	99	67	280	280	300	653	525	471	630	686	637
gene-GJ690_RS01790	NZ_PHGV01000001.1	419979	420929	+	951	227	181	178	100	79	86	86	73	81	270	271	259	551	461	372	609	672	696
gene-GJ690_RS01795	NZ_PHGV01000001.1	420907	421386	+	480	76	57	69	41	27	28	35	34	28	87	95	107	207	189	153	203	253	232
gene-GJ690_RS01800	NZ_PHGV01000001.1	421383	422384	-	1002	156	201	141	130	106	77	75	95	94	232	286	288	636	543	483	670	724	588
gene-GJ690_RS01805	NZ_PHGV01000001.1	422474	423403	-	930	151	220	178	108	92	86	87	90	85	278	342	341	659	577	491	634	728	639
gene-GJ690_RS01810	NZ_PHGV01000001.1	423418	424794	-	1377	198	264	162	159	126	107	98	108	112	328	370	419	940	808	720	985	1055	845
gene-GJ690_RS01815	NZ_PHGV01000001.1	424892	425194	-	303	84	77	58	30	28	30	47	37	39	90	98	125	263	215	194	247	317	259
gene-GJ690_RS01820	NZ_PHGV01000001.1	425203	426300	-	1098	140	220	142	140	114	103	116	97	114	273	366	390	843	684	624	873	941	801
gene-GJ690_RS01825	NZ_PHGV01000001.1	426339	427004	-	666	75	96	78	80	65	45	50	60	51	142	170	176	424	364	353	395	464	457
gene-GJ690_RS01830	NZ_PHGV01000001.1	427071	427856	-	786	145	146	123	90	81	55	90	67	84	193	267	254	567	462	413	519	599	502
gene-GJ690_RS01835	NZ_PHGV01000001.1	427887	428624	-	738	102	133	99	85	67	68	55	70	55	147	205	207	464	396	364	455	486	436
gene-GJ690_RS01840	NZ_PHGV01000001.1	428636	429838	-	1203	193	257	210	135	141	106	132	133	132	293	386	392	834	720	646	881	900	846
gene-GJ690_RS01845	NZ_PHGV01000001.1	429861	430733	-	873	174	218	168	138	103	101	113	114	103	305	317	313	772	629	522	764	756	681
gene-GJ690_RS01850	NZ_PHGV01000001.1	430733	431164	-	432	43	42	43	29	23	16	20	26	26	55	84	77	138	134	107	186	185	156
gene-GJ690_RS01855	NZ_PHGV01000001.1	431167	431514	-	348	129	88	98	62	46	35	45	37	50	132	113	125	231	202	172	256	275	269
gene-GJ690_RS01860	NZ_PHGV01000001.1	431597	432367	+	771	177	187	208	125	121	78	87	93	85	246	296	315	706	608	506	669	775	663
gene-GJ690_RS01865	NZ_PHGV01000001.1	432450	432740	+	291	49	51	51	26	29	21	32	22	19	78	71	75	184	157	119	184	205	170
gene-GJ690_RS01870	NZ_PHGV01000001.1	432753	433181	+	429	85	118	101	60	54	46	64	51	40	132	195	187	385	321	312	446	442	415
gene-GJ690_RS01875	NZ_PHGV01000001.1	433320	434264	+	945	149	162	156	123	88	71	87	95	93	254	272	281	662	509	487	604	765	626
gene-GJ690_RS01880	NZ_PHGV01000001.1	434312	436873	+	2562	507	611	525	367	277	231	297	286	286	795	847	954	1958	1656	1378	2061	2197	1885
gene-GJ690_RS01885	NZ_PHGV01000001.1	436903	437973	+	1071	320	251	267	109	95	114	99	91	104	328	351	378	573	571	437	698	714	730
gene-GJ690_RS01890	NZ_PHGV01000001.1	437976	439088	+	1113	269	239	287	103	82	80	99	94	91	326	277	324	540	525	393	586	644	655
gene-GJ690_RS01895	NZ_PHGV01000001.1	439085	440353	+	1269	276	268	300	145	102	100	124	109	135	360	389	412	744	695	528	825	917	876
gene-GJ690_RS01900	NZ_PHGV01000001.1	440357	441550	+	1194	365	320	323	142	116	95	117	126	154	412	397	450	750	604	550	832	941	905
gene-GJ690_RS01905	NZ_PHGV01000001.1	441590	442321	+	732	150	127	176	50	39	41	49	67	39	196	163	178	243	257	221	339	359	368
gene-GJ690_RS01910	NZ_PHGV01000001.1	442372	442767	-	396	86	91	71	43	44	31	49	43	42	91	90	92	241	255	187	244	316	281
gene-GJ690_RS01915	NZ_PHGV01000001.1	442764	443207	-	444	68	79	55	41	32	27	33	32	38	94	113	110	313	270	196	270	345	284
gene-GJ690_RS01920	NZ_PHGV01000001.1	443210	444553	-	1344	195	273	174	194	144	149	143	172	138	330	453	474	1051	888	769	964	1094	922
gene-GJ690_RS01925	NZ_PHGV01000001.1	444546	445256	-	711	109	131	88	86	64	49	45	63	56	131	160	184	406	338	332	437	442	403
gene-GJ690_RS01930	NZ_PHGV01000001.1	445260	446276	-	1017	185	249	174	137	122	90	121	121	111	274	345	338	703	662	521	705	793	725
gene-GJ690_RS01935	NZ_PHGV01000001.1	446254	447924	-	1671	213	214	180	175	136	116	135	128	158	339	440	473	1021	891	792	1026	1101	956
gene-GJ690_RS01940	NZ_PHGV01000001.1	447929	448291	-	363	64	60	59	48	39	25	28	28	33	74	118	107	259	226	174	257	227	238
gene-GJ690_RS01945	NZ_PHGV01000001.1	448339	449325	-	987	260	316	270	128	115	97	110	125	118	326	368	371	655	650	517	761	796	759
gene-GJ690_RS01950	NZ_PHGV01000001.1	449923	450786	+	864	242	233	270	79	112	87	90	80	94	306	301	344	595	545	435	671	787	735
gene-GJ690_RS01955	NZ_PHGV01000001.1	450779	451150	+	372	55	63	67	35	32	20	21	27	21	110	69	85	178	155	128	188	190	193
gene-GJ690_RS01960	NZ_PHGV01000001.1	451147	451905	+	759	120	174	130	108	78	63	75	91	86	206	237	250	602	486	420	542	560	564
gene-GJ690_RS01965	NZ_PHGV01000001.1	451908	452180	+	273	29	33	29	23	31	11	16	19	21	50	64	73	172	104	98	153	156	141
gene-GJ690_RS01970	NZ_PHGV01000001.1	452182	452964	+	783	117	142	128	83	79	65	71	75	78	180	216	237	572	486	421	548	623	488
gene-GJ690_RS01975	NZ_PHGV01000001.1	452954	454093	+	1140	191	240	188	134	122	93	103	117	111	313	329	398	869	668	665	846	877	828
gene-GJ690_RS01980	NZ_PHGV01000001.1	454077	456170	+	2094	325	396	318	230	196	187	193	192	178	534	663	672	1538	1256	1062	1480	1549	1437
gene-GJ690_RS01985	NZ_PHGV01000001.1	456208	456969	-	762	235	244	242	128	94	101	87	126	101	311	346	348	833	685	585	747	844	769
gene-GJ690_RS01990	NZ_PHGV01000001.1	457318	458058	+	741	182	229	230	126	134	103	62	77	70	309	393	361	630	494	420	777	768	684
gene-GJ690_RS01995	NZ_PHGV01000001.1	458029	458796	-	768	205	186	210	108	85	91	72	84	94	267	309	336	567	477	480	732	697	610
gene-GJ690_RS02000	NZ_PHGV01000001.1	458908	459486	-	579	247	202	258	127	123	96	88	102	115	297	378	341	569	565	507	928	986	931
gene-GJ690_RS02005	NZ_PHGV01000001.1	459726	462170	+	2445	613	686	709	365	337	253	275	317	288	1076	1207	1281	2296	1915	1640	2219	2568	2183
gene-GJ690_RS02010	NZ_PHGV01000001.1	462280	463047	+	768	135	176	174	94	97	79	72	63	77	246	327	353	597	490	447	849	779	714
gene-GJ690_RS02015	NZ_PHGV01000001.1	463203	463613	+	411	104	85	94	40	48	48	41	45	42	153	199	194	281	220	202	348	344	307
gene-GJ690_RS02020	NZ_PHGV01000001.1	463640	464389	-	750	91	154	83	88	61	61	58	61	43	165	192	218	489	407	356	516	507	438
gene-GJ690_RS02025	NZ_PHGV01000001.1	464355	466022	-	1668	184	233	157	206	181	118	111	110	123	287	494	453	1182	987	874	1169	1213	1092
gene-GJ690_RS02030	NZ_PHGV01000001.1	466024	466566	-	543	94	90	67	67	48	44	36	52	60	134	148	151	312	275	257	319	336	323
gene-GJ690_RS02035	NZ_PHGV01000001.1	466576	467640	-	1065	221	250	196	146	117	86	106	128	110	302	380	389	909	697	620	839	858	750
gene-GJ690_RS02040	NZ_PHGV01000001.1	467637	468242	-	606	77	71	58	42	52	29	37	40	41	119	113	149	348	262	245	307	358	289
gene-GJ690_RS02045	NZ_PHGV01000001.1	468256	469032	-	777	107	116	93	62	55	57	61	65	66	155	169	186	474	413	293	455	526	418
gene-GJ690_RS02050	NZ_PHGV01000001.1	469059	471530	-	2472	467	564	499	335	281	255	270	299	290	734	860	927	2008	1795	1486	1983	2332	1941
gene-GJ690_RS02055	NZ_PHGV01000001.1	471573	472121	-	549	145	169	177	76	64	53	77	65	91	215	204	256	484	422	335	460	595	514
gene-GJ690_RS02060	NZ_PHGV01000001.1	472191	472739	-	549	179	164	160	91	70	57	79	78	79	208	244	260	508	415	383	531	611	495
gene-GJ690_RS02065	NZ_PHGV01000001.1	473389	474177	+	789	193	201	201	68	68	73	100	80	70	244	284	292	516	469	429	600	631	585
gene-GJ690_RS02070	NZ_PHGV01000001.1	474179	474697	+	519	111	112	107	47	34	33	38	45	46	123	123	164	274	287	243	331	347	299
gene-GJ690_RS02075	NZ_PHGV01000001.1	474853	474929	-	77	122	261	144	310	264	232	191	180	170	461	627	547	403	363	374	434	392	403
gene-GJ690_RS02080	NZ_PHGV01000001.1	475063	475800	-	738	143	208	150	88	60	48	64	52	70	258	303	306	516	443	359	572	609	573
gene-GJ690_RS02085	NZ_PHGV01000001.1	475854	476321	+	468	98	96	111	51	39	45	53	38	41	121	138	156	310	286	231	347	368	333
gene-GJ690_RS02090	NZ_PHGV01000001.1	476318	477040	-	723	142	180	165	91	73	73	60	75	69	202	274	294	547	445	408	634	657	583
gene-GJ690_RS02095	NZ_PHGV01000001.1	477074	477829	+	756	244	253	233	98	102	63	89	99	114	304	307	346	610	524	454	661	696	658
gene-GJ690_RS02100	NZ_PHGV01000001.1	477901	479259	+	1359	741	757	1034	906	990	738	181	181	178	1222	1846	1494	2264	1566	1315	9057	6317	6149
gene-GJ690_RS02105	NZ_PHGV01000001.1	479309	480079	-	771	149	159	149	93	86	71	60	73	85	217	318	309	515	432	399	545	537	501
gene-GJ690_RS02110	NZ_PHGV01000001.1	480158	480958	-	801	255	218	258	177	132	114	131	124	102	289	428	380	770	650	624	770	823	707
gene-GJ690_RS02115	NZ_PHGV01000001.1	481090	482265	-	1176	223	260	170	166	121	116	113	126	158	301	392	369	885	765	694	879	968	779
gene-GJ690_RS02120	NZ_PHGV01000001.1	482371	483285	+	915	176	231	227	100	89	72	112	92	80	308	356	346	659	596	491	670	795	643
gene-GJ690_RS02125	NZ_PHGV01000001.1	483315	484118	-	804	271	267	233	116	115	97	144	137	147	335	318	328	658	591	541	725	807	722
gene-GJ690_RS02130	NZ_PHGV01000001.1	484282	484358	-	77	35	25	33	27	16	23	19	23	14	68	79	60	72	56	60	87	76	58
gene-GJ690_RS02135	NZ_PHGV01000001.1	484414	484529	-	116	1	0	0	0	0	0	0	0	0	0	0	0	2	2	0	0	0	0
gene-GJ690_RS21420	NZ_PHGV01000020.1	41	126	-	86	46	52	47	29	37	29	20	18	10	68	67	66	160	88	107	155	133	138
gene-GJ690_RS21425	NZ_PHGV01000020.1	156	242	-	87	35	29	35	7	23	15	16	14	17	44	68	51	118	86	58	128	117	99
gene-GJ690_RS21430	NZ_PHGV01000020.1	380	1411	-	1032	188	248	196	154	119	84	118	117	113	335	440	417	882	712	648	925	959	874
gene-GJ690_RS21435	NZ_PHGV01000020.1	1567	1980	+	414	83	91	69	64	41	29	37	41	30	116	142	148	290	219	198	313	333	285
gene-GJ690_RS21440	NZ_PHGV01000020.1	1949	2395	+	447	61	65	58	43	35	31	29	31	29	92	112	105	178	173	156	240	256	218
gene-GJ690_RS21445	NZ_PHGV01000020.1	2410	3090	+	681	142	158	128	99	90	67	68	67	83	241	317	298	586	486	412	750	642	605
gene-GJ690_RS21450	NZ_PHGV01000020.1	3183	4772	+	1590	371	373	346	232	204	158	172	157	183	509	635	647	1242	1038	928	1792	1793	1567
gene-GJ690_RS21455	NZ_PHGV01000020.1	5078	5695	+	618	559	697	703	209	184	151	226	184	197	778	941	1068	796	642	601	637	705	623
gene-GJ690_RS21460	NZ_PHGV01000020.1	5822	5983	+	162	172	240	206	47	47	39	45	32	40	223	350	374	194	168	146	190	194	199
gene-GJ690_RS21465	NZ_PHGV01000020.1	6105	7178	+	1074	283	346	268	202	193	114	133	123	113	384	610	571	999	792	681	953	1045	852
gene-GJ690_RS21470	NZ_PHGV01000020.1	7175	7951	+	777	123	177	150	86	79	75	66	87	64	209	277	271	534	496	464	597	625	508
gene-GJ690_RS21475	NZ_PHGV01000020.1	8009	8872	-	864	98	157	101	121	88	63	53	87	58	204	238	256	649	533	470	623	686	565
gene-GJ690_RS21480	NZ_PHGV01000020.1	8844	10394	-	1551	257	324	234	160	133	125	115	155	136	362	488	478	1019	842	762	1064	1162	969
gene-GJ690_RS21485	NZ_PHGV01000020.1	10638	11435	+	798	154	190	150	97	83	63	64	74	59	252	312	365	574	515	427	557	671	551
gene-GJ690_RS21490	NZ_PHGV01000020.1	11543	12865	+	1323	243	267	218	153	143	110	125	124	120	346	491	458	916	690	699	927	946	843
gene-GJ690_RS21495	NZ_PHGV01000020.1	12918	14141	+	1224	267	305	303	160	134	107	162	140	151	402	531	610	971	814	761	966	1089	891
gene-GJ690_RS21500	NZ_PHGV01000020.1	14241	14960	+	720	172	175	190	109	103	73	112	109	115	243	345	359	581	500	432	588	577	535
gene-GJ690_RS21505	NZ_PHGV01000020.1	15046	16062	-	1017	203	232	210	154	125	101	113	129	122	335	415	421	837	757	661	963	992	880
gene-GJ690_RS21510	NZ_PHGV01000020.1	16085	16726	-	642	134	145	136	99	77	82	80	81	79	222	240	274	639	504	482	617	670	567
gene-GJ690_RS21515	NZ_PHGV01000020.1	16842	17810	+	969	185	228	180	148	133	103	96	136	106	298	338	374	792	658	572	901	907	776
gene-GJ690_RS21520	NZ_PHGV01000020.1	17822	19204	+	1383	192	208	193	149	127	102	118	109	117	289	433	399	887	698	714	1071	1008	854
gene-GJ690_RS21525	NZ_PHGV01000020.1	19347	20579	+	1233	258	314	257	177	149	105	128	121	118	389	473	478	955	755	642	1039	974	929
gene-GJ690_RS21530	NZ_PHGV01000020.1	20681	22348	-	1668	414	412	420	324	264	206	230	208	195	491	690	703	1466	1210	1110	1487	1583	1367
gene-GJ690_RS21535	NZ_PHGV01000020.1	22680	24617	+	1938	420	479	435	257	217	193	212	174	215	593	777	757	1414	1169	1066	1589	1650	1401
gene-GJ690_RS21540	NZ_PHGV01000020.1	24706	25032	+	327	83	71	80	49	36	27	35	40	33	115	157	141	229	210	154	287	307	247
gene-GJ690_RS21545	NZ_PHGV01000020.1	25082	25597	-	516	112	143	125	65	65	54	54	68	63	170	246	245	504	427	342	538	534	479
gene-GJ690_RS21550	NZ_PHGV01000020.1	25650	26297	+	648	133	183	176	86	94	86	64	95	61	257	354	311	570	486	406	710	681	646
gene-GJ690_RS21555	NZ_PHGV01000020.1	26294	27163	-	870	353	367	426	177	180	131	124	146	133	492	588	564	867	725	649	1125	1135	1009
gene-GJ690_RS21560	NZ_PHGV01000020.1	27375	27848	+	474	102	107	105	64	57	51	51	70	65	172	182	202	356	311	290	541	509	456
gene-GJ690_RS21565	NZ_PHGV01000020.1	27861	28550	+	690	105	127	108	89	67	60	61	49	57	144	218	227	507	352	347	576	596	482
gene-GJ690_RS21570	NZ_PHGV01000020.1	28550	29974	+	1425	240	295	285	196	180	147	153	149	177	412	480	516	1000	890	824	1146	1146	1066
gene-GJ690_RS21575	NZ_PHGV01000020.1	30032	31378	+	1347	274	322	262	193	138	109	128	156	127	434	458	494	1051	939	740	999	1141	977
gene-GJ690_RS21580	NZ_PHGV01000020.1	31439	32155	-	717	2162	2349	2525	435	656	576	658	658	713	3102	2716	3459	3202	2364	3249	1994	1932	1959
gene-GJ690_RS21585	NZ_PHGV01000020.1	32251	32391	+	141	544	500	585	186	243	174	129	144	146	774	677	789	636	498	555	618	563	601
gene-GJ690_RS21590	NZ_PHGV01000020.1	32791	33477	+	687	198	215	185	85	93	67	92	80	87	254	330	328	556	522	424	697	691	678
gene-GJ690_RS21595	NZ_PHGV01000020.1	33689	33754	+	66	61	34	42	26	20	23	8	11	10	74	72	58	137	117	108	178	161	149
gene-GJ690_RS21600	NZ_PHGV01000020.1	33834	36296	+	2463	430	554	473	378	318	270	274	315	289	762	976	945	2180	1731	1609	3877	3268	2859
gene-GJ690_RS21605	NZ_PHGV01000020.1	36298	37230	+	933	166	233	178	99	111	69	85	84	101	253	330	344	690	564	542	757	705	605
gene-GJ690_RS21610	NZ_PHGV01000020.1	37231	38517	+	1287	214	286	270	174	153	113	128	129	125	373	485	500	941	744	705	979	1011	857
gene-GJ690_RS21615	NZ_PHGV01000020.1	38620	39393	-	774	188	204	213	107	95	90	86	82	94	283	349	360	653	542	491	750	781	728
gene-GJ690_RS21620	NZ_PHGV01000020.1	39471	40901	-	1431	363	418	355	243	215	154	149	155	195	515	655	648	1201	946	850	1276	1358	1151
gene-GJ690_RS21625	NZ_PHGV01000020.1	41176	42129	+	954	312	321	301	169	143	119	130	135	128	454	544	614	953	754	706	1074	1073	949
gene-GJ690_RS21630	NZ_PHGV01000020.1	42240	42827	+	588	121	152	150	81	67	64	64	64	68	217	298	263	466	413	344	517	510	507
gene-GJ690_RS21635	NZ_PHGV01000020.1	42952	44259	+	1308	300	298	292	222	175	163	128	163	136	349	561	556	1151	949	850	1143	1189	1019
gene-GJ690_RS21640	NZ_PHGV01000020.1	44295	44861	-	567	119	153	114	84	69	56	45	70	51	156	243	245	476	420	368	522	536	424
gene-GJ690_RS21645	NZ_PHGV01000020.1	45033	45437	-	405	154	142	127	72	77	61	70	79	77	165	175	198	377	344	308	423	396	441
gene-GJ690_RS21650	NZ_PHGV01000020.1	45822	47738	+	1917	852	739	864	373	377	288	658	568	564	824	1013	1081	1717	1467	1380	1773	1581	1431
gene-GJ690_RS21655	NZ_PHGV01000020.1	47825	48958	+	1134	347	358	352	221	191	161	283	241	234	432	604	593	1189	910	879	1024	942	950
gene-GJ690_RS21660	NZ_PHGV01000020.1	49168	50334	+	1167	176	208	168	148	141	102	96	127	94	274	368	381	829	686	698	1036	1105	938
gene-GJ690_RS21665	NZ_PHGV01000020.1	50373	51272	+	900	179	222	169	104	97	77	93	86	97	250	326	314	607	512	443	776	743	690
gene-GJ690_RS21670	NZ_PHGV01000020.1	51332	51595	-	264	399	603	658	228	368	294	76	96	96	956	1015	898	578	396	335	904	877	806
gene-GJ690_RS21680	NZ_PHGV01000020.1	51924	52862	+	939	219	271	215	158	163	134	99	104	95	326	473	421	729	587	606	1287	1196	1123
gene-GJ690_RS21685	NZ_PHGV01000020.1	52900	55716	+	2817	455	581	493	323	282	237	258	273	276	793	945	1005	1900	1653	1462	2204	2219	1838
gene-GJ690_RS21690	NZ_PHGV01000020.1	55716	56213	+	498	72	88	73	50	52	36	34	42	46	111	160	141	287	224	194	286	295	241
gene-GJ690_RS21695	NZ_PHGV01000020.1	56331	56780	+	450	87	92	109	49	40	35	41	44	41	128	138	139	281	238	211	275	308	233
gene-GJ690_RS21700	NZ_PHGV01000020.1	56782	57732	+	951	181	183	193	99	115	88	109	85	107	293	340	323	611	540	472	655	697	602
gene-GJ690_RS21705	NZ_PHGV01000020.1	57798	58712	+	915	100	148	113	106	78	76	71	61	75	198	258	266	558	474	435	599	656	488
gene-GJ690_RS21710	NZ_PHGV01000020.1	58713	59621	-	909	130	172	152	121	110	81	78	104	105	213	323	308	744	647	532	774	728	705
gene-GJ690_RS21715	NZ_PHGV01000020.1	59714	60346	+	633	168	193	151	126	104	79	95	103	76	258	265	302	720	566	496	693	737	688
gene-GJ690_RS21720	NZ_PHGV01000020.1	60616	61437	+	822	1234	1132	1339	603	664	540	172	174	201	1147	1171	1445	1871	1304	1329	825	812	814
gene-GJ690_RS21725	NZ_PHGV01000020.1	61894	63042	+	1149	184	227	187	156	127	105	107	122	119	337	378	419	856	729	610	1357	1293	1105
gene-GJ690_RS21730	NZ_PHGV01000020.1	63061	66285	+	3225	488	584	496	366	332	307	264	270	287	799	978	1051	2285	1898	1759	3569	3134	2697
gene-GJ690_RS21735	NZ_PHGV01000020.1	66559	66954	+	396	219	177	200	82	63	61	78	59	90	295	243	239	419	425	376	460	505	461
gene-GJ690_RS21740	NZ_PHGV01000020.1	67031	67627	-	597	93	144	90	66	66	39	70	60	46	155	228	197	440	405	328	446	501	503
gene-GJ690_RS21745	NZ_PHGV01000020.1	67721	68506	-	786	70	94	80	53	52	31	32	47	46	136	193	187	439	431	342	469	502	395
gene-GJ690_RS21750	NZ_PHGV01000020.1	68560	70113	-	1554	311	361	312	200	185	146	146	179	151	498	544	595	1245	966	927	1150	1297	1136
gene-GJ690_RS21755	NZ_PHGV01000020.1	70177	71394	-	1218	192	261	201	145	97	79	94	121	109	307	391	400	944	708	627	898	945	879
gene-GJ690_RS21760	NZ_PHGV01000020.1	71455	72597	-	1143	280	318	255	149	132	98	132	133	115	360	411	461	885	728	656	889	974	804
gene-GJ690_RS21765	NZ_PHGV01000020.1	72631	74148	-	1518	308	386	298	175	160	147	164	157	170	459	537	534	1177	991	926	1129	1289	1142
gene-GJ690_RS21770	NZ_PHGV01000021.1	95	856	-	762	96	140	92	73	73	79	65	58	70	165	204	202	551	415	362	499	527	493
gene-GJ690_RS21775	NZ_PHGV01000021.1	914	1750	-	837	166	188	175	102	98	68	84	84	71	215	268	322	577	441	465	687	729	587
gene-GJ690_RS21780	NZ_PHGV01000021.1	2210	3385	+	1176	240	332	284	140	118	91	129	135	121	416	435	513	865	785	659	944	1052	909
gene-GJ690_RS21785	NZ_PHGV01000021.1	3553	4236	-	684	264	244	261	96	114	84	102	107	121	314	306	311	558	505	451	682	708	762
gene-GJ690_RS21790	NZ_PHGV01000021.1	4711	5889	-	1179	445	445	588	336	313	269	258	256	234	602	753	685	1348	1258	1059	1306	1524	1293
gene-GJ690_RS21795	NZ_PHGV01000021.1	5993	6877	-	885	171	205	122	139	137	90	125	110	102	242	290	288	714	614	496	665	775	685
gene-GJ690_RS21800	NZ_PHGV01000021.1	6979	7434	+	456	95	129	116	95	58	58	71	70	61	177	170	240	415	348	303	436	512	417
gene-GJ690_RS21805	NZ_PHGV01000021.1	7577	8806	+	1230	320	376	323	205	166	141	139	168	155	498	536	561	1169	1058	847	1345	1350	1249
gene-GJ690_RS21810	NZ_PHGV01000021.1	8859	9131	-	273	99	81	81	47	36	33	31	32	35	128	130	127	219	176	157	357	365	375
gene-GJ690_RS21815	NZ_PHGV01000021.1	9251	10141	+	891	160	217	152	146	114	94	100	92	109	286	383	345	898	739	609	1039	1089	933
gene-GJ690_RS21820	NZ_PHGV01000021.1	10193	11575	-	1383	166	217	143	156	127	79	116	126	94	280	371	368	854	760	664	911	999	809
gene-GJ690_RS21825	NZ_PHGV01000021.1	11588	12538	-	951	80	107	72	87	76	45	46	50	49	125	158	204	493	398	320	449	514	410
gene-GJ690_RS21830	NZ_PHGV01000021.1	12565	14115	-	1551	182	214	182	199	158	111	131	136	126	333	450	473	1072	890	801	1067	1075	917
gene-GJ690_RS21835	NZ_PHGV01000021.1	14233	15651	-	1419	166	209	182	130	117	93	109	111	96	283	402	406	981	770	742	950	1022	925
gene-GJ690_RS21840	NZ_PHGV01000021.1	15651	17198	-	1548	170	230	173	173	147	127	115	133	133	299	425	441	1038	903	798	988	1172	996
gene-GJ690_RS21845	NZ_PHGV01000021.1	17176	18075	-	900	83	127	99	57	46	46	45	51	30	141	192	195	375	336	292	437	516	427
gene-GJ690_RS21850	NZ_PHGV01000021.1	18091	18696	-	606	150	147	126	84	63	44	60	67	61	205	235	224	434	397	350	515	520	512
gene-GJ690_RS21855	NZ_PHGV01000021.1	19088	20017	+	930	231	244	188	141	113	87	102	95	110	292	359	337	814	685	610	769	829	754
gene-GJ690_RS21860	NZ_PHGV01000021.1	20063	20335	-	273	164	173	159	59	56	52	61	59	52	182	212	199	309	276	253	277	285	264
gene-GJ690_RS21865	NZ_PHGV01000021.1	20347	20577	-	231	149	146	183	70	44	35	41	52	50	178	210	177	230	202	172	200	222	200
gene-GJ690_RS21870	NZ_PHGV01000021.1	20683	21183	-	501	124	130	107	91	72	53	64	56	57	159	219	228	470	364	353	416	427	396
gene-GJ690_RS21875	NZ_PHGV01000021.1	21180	22514	-	1335	297	306	272	198	158	130	140	121	137	366	504	535	1009	813	739	1025	1031	989
gene-GJ690_RS21880	NZ_PHGV01000021.1	22511	24532	-	2022	429	441	417	254	214	163	188	204	193	635	751	736	1386	1246	1088	1614	1626	1383
gene-GJ690_RS21885	NZ_PHGV01000021.1	24542	27004	-	2463	1015	1092	1027	472	481	364	454	447	404	1301	1518	1516	2586	2033	1944	4146	3569	3332
gene-GJ690_RS21890	NZ_PHGV01000021.1	27798	31340	+	3543	795	844	708	455	356	329	364	358	370	1099	1273	1305	2723	2300	2039	2832	2999	2635
gene-GJ690_RS21895	NZ_PHGV01000021.1	31762	36117	+	4356	1245	1227	1210	677	614	463	530	527	541	1559	1659	1789	3596	3042	2555	3649	3958	3653
gene-GJ690_RS21905	NZ_PHGV01000021.1	37169	37492	-	324	155	106	120	68	44	34	49	48	51	147	159	149	269	267	202	314	366	309
gene-GJ690_RS21910	NZ_PHGV01000021.1	37559	37894	-	336	99	105	92	49	41	37	39	36	39	127	163	163	230	220	184	302	320	281
gene-GJ690_RS21915	NZ_PHGV01000021.1	37908	38387	-	480	95	97	105	68	63	39	45	70	43	149	175	202	379	311	278	375	430	337
gene-GJ690_RS21920	NZ_PHGV01000021.1	38399	38848	-	450	92	97	86	59	45	47	58	34	46	144	142	153	306	288	246	364	366	311
gene-GJ690_RS21925	NZ_PHGV01000021.1	38945	39184	-	240	52	76	76	40	39	32	30	40	46	91	104	110	230	208	191	255	283	257
gene-GJ690_RS21930	NZ_PHGV01000021.1	39261	39728	-	468	99	106	96	56	50	41	49	43	45	142	174	162	321	282	249	328	372	258
gene-GJ690_RS21935	NZ_PHGV01000021.1	39752	40195	-	444	83	102	76	62	61	28	39	44	35	124	161	161	350	298	244	343	349	335
gene-GJ690_RS21940	NZ_PHGV01000021.1	40195	40431	-	237	25	28	26	38	26	16	16	34	23	46	66	56	149	135	98	162	162	149
gene-GJ690_RS21945	NZ_PHGV01000021.1	40472	41173	-	702	123	124	105	91	60	59	62	58	64	181	270	221	607	485	403	606	674	475
gene-GJ690_RS21950	NZ_PHGV01000021.1	41392	42213	-	822	208	220	179	142	145	115	109	131	117	310	380	385	822	675	603	791	866	760
gene-GJ690_RS21955	NZ_PHGV01000021.1	42306	43169	-	864	201	246	205	137	126	74	130	125	109	303	427	439	933	758	705	906	1048	831
gene-GJ690_RS21960	NZ_PHGV01000021.1	43293	44054	-	762	311	274	284	107	88	93	89	98	106	318	307	316	548	491	410	631	706	676
gene-GJ690_RS21965	NZ_PHGV01000021.1	44342	44920	+	579	231	183	248	94	94	60	78	107	88	278	260	300	521	478	361	513	571	511
gene-GJ690_RS21970	NZ_PHGV01000021.1	45042	45248	+	207	156	149	166	47	42	40	53	47	60	160	161	164	262	243	213	336	320	337
gene-GJ690_RS21975	NZ_PHGV01000021.1	45541	45852	-	312	73	93	67	46	35	21	42	32	36	95	112	111	272	202	175	257	283	216
gene-GJ690_RS21980	NZ_PHGV01000021.1	46013	46963	-	951	177	234	172	129	96	91	131	122	85	289	404	411	759	643	573	861	954	784
gene-GJ690_RS21985	NZ_PHGV01000021.1	47079	48092	-	1014	212	218	214	136	110	91	95	100	117	320	343	338	727	618	548	751	868	718
gene-GJ690_RS21990	NZ_PHGV01000021.1	48105	49598	-	1494	237	327	278	205	153	129	136	173	143	427	522	490	1098	964	808	1157	1363	1146
gene-GJ690_RS21995	NZ_PHGV01000021.1	49613	50890	-	1278	331	323	319	169	149	112	167	162	175	432	478	487	1224	941	877	1064	1261	1070
gene-GJ690_RS22000	NZ_PHGV01000021.1	50987	52423	-	1437	219	250	192	142	144	97	130	128	110	338	459	505	1041	851	759	1128	1158	1045
gene-GJ690_RS22005	NZ_PHGV01000021.1	52443	53684	-	1242	279	294	259	182	141	152	145	131	160	403	453	457	1119	909	808	1049	1192	1011
gene-GJ690_RS22010	NZ_PHGV01000021.1	53947	54942	+	996	282	334	304	152	158	112	137	133	145	406	455	438	855	696	653	1008	1029	937
gene-GJ690_RS22015	NZ_PHGV01000021.1	55129	56076	+	948	353	291	313	107	97	107	116	78	88	368	285	328	586	531	412	699	808	797
gene-GJ690_RS22020	NZ_PHGV01000021.1	56333	58036	+	1704	339	284	335	113	92	80	85	97	92	415	341	349	523	492	374	703	715	706
gene-GJ690_RS22025	NZ_PHGV01000021.1	58112	59047	-	936	292	207	290	91	70	77	80	69	75	342	278	268	396	325	293	482	488	563
gene-GJ690_RS22030	NZ_PHGV01000021.1	59249	60475	-	1227	335	321	332	162	141	114	133	147	157	422	457	424	850	751	681	1002	972	963
gene-GJ690_RS22035	NZ_PHGV01000021.1	60639	60712	-	74	19	18	19	6	6	2	7	6	10	22	28	29	32	23	25	44	54	45
gene-GJ690_RS22040	NZ_PHGV01000021.1	60792	61550	-	759	214	231	223	171	117	122	119	132	121	348	433	395	836	729	607	958	944	873
gene-GJ690_RS22045	NZ_PHGV01000021.1	61711	62259	+	549	115	147	129	69	55	58	50	63	49	192	200	226	397	332	264	409	464	369
gene-GJ690_RS22050	NZ_PHGV01000021.1	62353	63870	-	1518	362	347	345	235	201	179	167	177	179	477	854	713	1135	942	786	1866	1581	1287
gene-GJ690_RS22055	NZ_PHGV01000021.1	63880	64978	-	1099	256	288	295	233	149	127	150	132	135	386	643	530	884	687	611	1390	1307	1248
gene-GJ690_RS22060	NZ_PHGV01000021.1	65069	66802	-	1734	301	404	368	207	187	161	165	175	136	496	673	677	1190	969	902	1315	1326	1135
gene-GJ690_RS22065	NZ_PHGV01000021.1	66808	67521	-	714	193	162	183	102	97	79	93	89	80	225	300	280	491	464	404	634	600	611
gene-GJ690_RS22070	NZ_PHGV01000021.1	67545	68441	-	897	165	197	154	116	94	69	93	103	96	282	317	321	634	506	434	807	793	684
gene-GJ690_RS22075	NZ_PHGV01000021.1	68554	69075	+	522	204	254	286	124	144	122	95	90	92	329	389	351	542	418	382	704	701	647
gene-GJ690_RS22080	NZ_PHGV01000021.1	69121	69528	-	408	90	136	109	87	55	42	60	54	56	163	203	182	376	299	267	450	448	369
gene-GJ690_RS22085	NZ_PHGV01000021.1	69509	69775	-	267	151	158	195	68	73	74	53	52	58	204	166	183	295	237	208	403	436	417
gene-GJ690_RS22090	NZ_PHGV01000021.1	70032	71012	+	981	240	267	259	144	121	103	113	96	100	347	445	427	778	683	595	865	936	784
gene-GJ690_RS22095	NZ_PHGV01000021.1	71092	71751	-	660	296	319	357	195	149	125	99	108	105	381	631	597	727	565	548	751	852	750
gene-GJ690_RS22105	NZ_PHGV01000022.1	355	435	+	81	60	58	55	17	21	17	21	21	30	87	83	88	169	133	121	265	277	291
gene-GJ690_RS22110	NZ_PHGV01000022.1	532	2103	+	1572	877	760	946	404	386	288	210	177	206	1437	2683	1691	2047	1972	1554	6993	5912	5053
gene-GJ690_RS22115	NZ_PHGV01000022.1	2103	3194	+	1092	445	500	595	204	188	156	99	124	102	867	1371	1070	1104	866	786	1952	1416	1097
gene-GJ690_RS22120	NZ_PHGV01000022.1	3197	4597	+	1401	509	678	616	185	202	173	128	132	134	994	1909	1364	1413	1103	1073	1580	1335	1092
gene-GJ690_RS22125	NZ_PHGV01000022.1	4608	5213	+	606	394	524	527	94	122	142	63	67	71	609	949	805	980	614	843	484	466	395
gene-GJ690_RS22130	NZ_PHGV01000022.1	5321	6499	-	1179	142	221	158	147	138	100	96	104	95	303	391	392	932	727	686	960	975	893
gene-GJ690_RS22135	NZ_PHGV01000022.1	6615	6737	-	123	206	161	193	118	135	126	47	68	57	214	266	229	894	677	635	541	566	420
gene-GJ690_RS22140	NZ_PHGV01000022.1	6837	8492	+	1656	306	302	255	199	155	131	164	155	140	405	546	611	1172	1057	933	1242	1356	1144
gene-GJ690_RS22145	NZ_PHGV01000022.1	8874	9857	+	984	191	184	164	151	128	105	125	98	101	293	333	352	801	740	629	853	898	827
gene-GJ690_RS22150	NZ_PHGV01000022.1	9833	11443	+	1611	155	200	186	136	131	89	74	90	90	251	341	374	787	665	624	815	959	788
gene-GJ690_RS22155	NZ_PHGV01000022.1	11427	12128	+	702	115	132	103	85	80	48	73	71	46	168	245	253	524	421	436	551	586	476
gene-GJ690_RS22160	NZ_PHGV01000022.1	12186	12953	-	768	223	280	257	141	127	98	128	136	109	366	421	448	645	495	435	750	741	688
gene-GJ690_RS22165	NZ_PHGV01000022.1	13073	13918	-	846	224	241	222	174	169	129	149	147	164	346	472	473	891	760	712	893	939	886
gene-GJ690_RS22170	NZ_PHGV01000022.1	14258	15967	+	1710	421	525	548	843	717	636	851	611	604	1540	2248	2061	1895	1459	1618	1233	1305	1171
gene-GJ690_RS22175	NZ_PHGV01000022.1	15978	17480	+	1503	676	768	929	1583	1498	1266	1788	1419	1391	2660	4534	4119	2905	2177	3070	1649	1609	1501
gene-GJ690_RS22180	NZ_PHGV01000022.1	17577	18272	+	696	325	382	389	567	507	458	479	380	372	1154	2125	1831	807	687	719	748	753	655
gene-GJ690_RS22185	NZ_PHGV01000022.1	18317	18703	-	387	92	81	99	45	39	40	31	39	26	122	111	130	165	157	146	188	199	206
gene-GJ690_RS22190	NZ_PHGV01000022.1	19231	21582	+	2352	408	569	418	330	261	218	260	243	255	687	900	968	2019	1591	1541	2011	2109	1885
gene-GJ690_RS22195	NZ_PHGV01000022.1	21758	24664	+	2907	440	611	476	277	249	209	264	227	224	656	909	976	1785	1550	1369	1924	2027	1724
gene-GJ690_RS22200	NZ_PHGV01000022.1	24676	25335	+	660	246	241	286	102	111	71	92	81	107	316	377	416	577	475	493	510	470	453
gene-GJ690_RS22205	NZ_PHGV01000022.1	25440	26252	-	813	282	303	327	208	181	161	146	128	139	441	472	558	1029	818	774	1262	1271	1183
gene-GJ690_RS22210	NZ_PHGV01000022.1	26508	28862	+	2355	977	1276	1202	477	457	339	348	341	318	1227	1758	1717	2301	1806	1737	2925	2779	2451
gene-GJ690_RS22215	NZ_PHGV01000022.1	28917	30203	+	1287	325	426	415	154	137	127	112	127	112	463	577	590	921	688	616	1068	1030	876
gene-GJ690_RS22220	NZ_PHGV01000022.1	30203	31195	+	993	170	191	184	106	83	99	76	82	72	239	296	312	538	454	398	580	634	554
gene-GJ690_RS22225	NZ_PHGV01000022.1	31188	32009	+	822	142	213	154	59	72	56	74	66	72	209	268	289	456	357	340	456	568	476
gene-GJ690_RS22230	NZ_PHGV01000022.1	32012	32389	+	378	91	126	120	46	62	48	48	55	47	173	192	201	348	291	241	372	385	389
gene-GJ690_RS22235	NZ_PHGV01000022.1	32400	33248	+	849	170	185	163	163	94	109	95	85	83	244	318	338	655	562	545	706	746	626
gene-GJ690_RS22240	NZ_PHGV01000022.1	33345	33824	-	480	176	198	177	92	86	76	96	76	81	239	391	347	566	491	414	692	653	588
gene-GJ690_RS22245	NZ_PHGV01000022.1	34023	35885	-	1863	433	451	462	267	282	181	222	230	221	601	780	825	1518	1345	1209	1432	1539	1372
gene-GJ690_RS22250	NZ_PHGV01000022.1	35878	36408	-	531	88	98	83	40	44	34	42	45	38	120	183	183	313	260	243	316	342	274
gene-GJ690_RS22255	NZ_PHGV01000022.1	36513	36746	-	234	73	89	75	29	25	36	40	36	41	100	96	89	171	138	136	180	180	172
gene-GJ690_RS22260	NZ_PHGV01000022.1	36837	38180	-	1344	203	286	213	244	227	158	180	141	145	365	492	522	1251	1018	942	1145	1276	1127
gene-GJ690_RS22265	NZ_PHGV01000022.1	38289	38576	-	288	30	45	25	23	24	25	21	15	13	57	64	93	170	133	133	165	203	188
gene-GJ690_RS22270	NZ_PHGV01000022.1	38573	39859	-	1287	167	218	152	149	119	111	123	104	111	270	312	349	864	683	594	773	877	779
gene-GJ690_RS22275	NZ_PHGV01000022.1	39910	40851	-	942	105	168	96	119	79	66	69	100	84	188	246	270	598	562	457	582	658	536
gene-GJ690_RS22280	NZ_PHGV01000022.1	40867	41637	-	771	173	197	181	111	70	66	80	87	82	253	292	322	664	494	455	674	699	640
gene-GJ690_RS22285	NZ_PHGV01000023.1	36	112	+	77	164	247	249	135	252	244	82	87	77	354	395	352	259	229	216	336	293	298
gene-GJ690_RS22290	NZ_PHGV01000023.1	186	1439	-	1254	294	285	262	200	166	155	161	163	160	424	485	450	1078	923	776	1348	1294	1183
gene-GJ690_RS22295	NZ_PHGV01000023.1	1675	3006	+	1332	299	333	286	239	197	147	132	171	139	441	545	556	1398	1220	986	1611	1547	1578
gene-GJ690_RS22300	NZ_PHGV01000023.1	3054	4889	-	1836	277	370	257	209	206	178	154	182	142	446	736	643	1383	1185	1023	1465	1489	1255
gene-GJ690_RS22305	NZ_PHGV01000023.1	4886	8431	-	3546	524	711	617	493	412	332	304	320	325	995	1386	1292	2559	2059	1928	3481	2960	2544
gene-GJ690_RS22310	NZ_PHGV01000023.1	8424	11312	-	2889	752	861	872	671	604	467	320	320	298	1227	1803	1586	2408	2174	1865	6083	5162	4896
gene-GJ690_RS22315	NZ_PHGV01000023.1	11490	14858	-	3369	643	735	673	486	462	361	383	386	344	1026	1289	1387	2640	2279	1886	2927	2973	2732
gene-GJ690_RS22320	NZ_PHGV01000023.1	14871	15194	-	324	58	58	70	46	42	29	44	38	33	79	98	120	227	196	168	246	223	251
gene-GJ690_RS22325	NZ_PHGV01000023.1	15179	15586	-	408	62	54	34	47	33	24	26	33	36	85	84	88	215	172	166	197	243	210
gene-GJ690_RS22330	NZ_PHGV01000023.1	15583	16146	-	564	121	141	104	116	70	69	54	69	67	191	212	203	487	424	385	459	501	473
gene-GJ690_RS22335	NZ_PHGV01000023.1	16137	16607	-	471	49	49	38	24	26	25	24	25	16	68	87	108	205	187	180	219	211	205
gene-GJ690_RS22340	NZ_PHGV01000023.1	16792	17586	-	795	160	166	142	95	75	47	44	80	66	229	230	272	528	458	409	540	609	529
gene-GJ690_RS22345	NZ_PHGV01000023.1	17593	18468	-	876	172	213	153	134	90	71	96	86	79	253	284	304	659	583	528	750	700	679
gene-GJ690_RS22350	NZ_PHGV01000023.1	18674	20920	-	2247	398	504	443	288	276	224	229	222	202	687	887	865	1597	1371	1233	2103	2033	1664
gene-GJ690_RS22355	NZ_PHGV01000023.1	20933	21463	-	531	213	240	279	168	137	120	107	100	96	351	396	388	600	516	420	983	931	848
gene-GJ690_RS22360	NZ_PHGV01000023.1	22148	22840	+	693	184	189	170	120	126	81	106	111	111	286	350	340	781	642	551	821	807	759
gene-GJ690_RS22365	NZ_PHGV01000023.1	22919	23632	+	714	192	206	226	117	97	76	105	116	96	302	311	339	673	551	483	701	790	678
gene-GJ690_RS22370	NZ_PHGV01000023.1	23777	23995	+	219	128	125	137	79	63	50	59	62	69	197	169	193	298	298	256	414	395	376
gene-GJ690_RS22375	NZ_PHGV01000023.1	24103	25143	+	1041	144	146	140	93	83	72	73	80	73	206	287	303	615	539	508	686	716	672
gene-GJ690_RS22380	NZ_PHGV01000023.1	25246	26439	-	1194	122	151	127	142	91	90	83	83	84	210	313	338	784	697	659	743	838	681
gene-GJ690_RS22385	NZ_PHGV01000023.1	26432	28591	-	2160	373	451	370	283	251	191	226	245	231	579	687	780	1774	1471	1327	1720	1846	1646
gene-GJ690_RS22390	NZ_PHGV01000023.1	29194	30222	+	1029	195	231	181	143	108	86	102	111	100	300	340	355	773	642	620	865	870	774
gene-GJ690_RS22395	NZ_PHGV01000023.1	30236	31246	+	1011	126	183	143	101	97	72	59	76	59	236	303	336	634	527	443	692	711	616
gene-GJ690_RS22400	NZ_PHGV01000023.1	31387	32643	-	1257	192	227	151	188	159	133	104	138	116	266	404	427	1022	880	702	920	1081	851
gene-GJ690_RS22405	NZ_PHGV01000023.1	32761	33696	+	936	168	221	155	147	128	104	109	109	92	298	347	416	818	674	613	867	907	777
gene-GJ690_RS22410	NZ_PHGV01000023.1	33683	34375	-	693	150	137	157	88	86	96	70	62	63	208	249	266	466	398	332	526	543	505
gene-GJ690_RS22415	NZ_PHGV01000023.1	34518	34844	+	327	97	102	116	42	38	36	33	37	41	139	138	158	261	207	183	270	328	278
gene-GJ690_RS22420	NZ_PHGV01000023.1	35325	36215	+	891	177	154	147	91	81	69	88	87	76	240	275	265	592	477	417	619	686	575
gene-GJ690_RS22425	NZ_PHGV01000023.1	36208	37110	+	903	142	169	128	65	84	53	67	95	54	257	255	276	541	501	423	593	594	538
gene-GJ690_RS22430	NZ_PHGV01000023.1	37123	38250	+	1128	150	200	182	124	86	81	85	93	84	268	273	308	612	580	492	665	668	620
gene-GJ690_RS22435	NZ_PHGV01000023.1	38264	39550	+	1287	254	244	247	178	165	130	144	115	116	395	468	494	941	793	736	997	1010	924
gene-GJ690_RS22440	NZ_PHGV01000023.1	39637	41055	-	1419	214	283	232	562	637	695	390	320	344	538	814	868	1114	910	740	980	1122	961
gene-GJ690_RS22450	NZ_PHGV01000024.1	297	2411	-	2115	956	965	1009	423	369	361	360	267	306	1046	1554	1449	1686	1372	1325	3392	2757	2330
gene-GJ690_RS22455	NZ_PHGV01000024.1	2508	2978	-	471	218	199	199	107	78	67	60	65	59	231	347	298	408	315	265	772	728	587
gene-GJ690_RS22460	NZ_PHGV01000024.1	3074	3448	-	375	233	294	342	111	102	94	74	47	61	328	453	362	352	223	223	890	670	699
gene-GJ690_RS22465	NZ_PHGV01000024.1	3574	3861	-	288	102	106	106	34	52	39	53	34	42	147	144	151	219	187	169	230	182	204
gene-GJ690_RS22470	NZ_PHGV01000024.1	3868	4227	-	360	122	128	149	68	77	55	66	60	51	164	207	197	331	317	268	384	399	329
gene-GJ690_RS22475	NZ_PHGV01000024.1	4227	4613	-	387	83	87	96	57	47	34	39	39	41	119	118	135	221	200	207	246	254	246
gene-GJ690_RS22480	NZ_PHGV01000024.1	4613	5335	-	723	252	288	337	120	110	99	109	97	125	305	359	360	461	406	378	580	623	556
gene-GJ690_RS22485	NZ_PHGV01000024.1	5501	6319	-	819	191	223	170	127	85	72	106	99	80	258	339	342	630	536	495	755	799	643
gene-GJ690_RS22490	NZ_PHGV01000024.1	6551	6769	+	219	67	111	103	57	42	33	25	43	33	132	133	133	249	233	193	361	363	358
gene-GJ690_RS22495	NZ_PHGV01000024.1	6883	7500	-	618	762	659	855	382	414	319	224	250	243	855	1355	1235	1149	888	927	2413	1957	1851
gene-GJ690_RS22500	NZ_PHGV01000024.1	7595	7795	-	201	63	61	67	42	16	18	22	21	20	75	95	81	156	123	107	141	173	149
gene-GJ690_RS22505	NZ_PHGV01000024.1	7805	9610	-	1806	385	339	342	286	244	182	196	233	189	523	653	621	1457	1151	1036	1386	1404	1229
gene-GJ690_RS22510	NZ_PHGV01000024.1	9610	10161	-	552	148	179	136	90	83	57	87	85	73	211	296	241	513	462	354	571	618	482
gene-GJ690_RS22515	NZ_PHGV01000024.1	10293	12197	+	1905	240	327	277	231	175	142	128	157	156	394	604	539	1268	1091	915	1324	1413	1241
gene-GJ690_RS22520	NZ_PHGV01000024.1	12214	13146	+	933	150	177	162	108	93	66	104	95	88	245	294	295	650	599	526	728	741	625
gene-GJ690_RS22525	NZ_PHGV01000024.1	13230	14126	-	897	117	141	88	112	88	75	70	77	72	186	245	237	557	433	434	489	587	498
gene-GJ690_RS22530	NZ_PHGV01000024.1	14127	14744	-	618	51	90	48	68	34	33	34	47	35	83	128	143	343	304	244	349	378	342
gene-GJ690_RS22535	NZ_PHGV01000024.1	14748	15707	-	960	188	193	168	81	91	83	86	99	68	246	361	334	706	581	518	693	828	644
gene-GJ690_RS22540	NZ_PHGV01000024.1	15830	16630	-	801	91	135	94	80	63	57	45	62	70	201	244	230	537	478	436	570	597	484
gene-GJ690_RS22545	NZ_PHGV01000024.1	16630	17463	-	834	103	113	89	100	87	65	74	69	61	154	246	249	622	536	462	562	664	507
gene-GJ690_RS22550	NZ_PHGV01000024.1	17456	17755	-	300	35	38	26	17	16	10	19	20	19	46	60	54	113	89	82	113	113	111
gene-GJ690_RS22555	NZ_PHGV01000024.1	17737	18624	-	888	54	121	67	82	70	39	50	46	57	124	206	190	429	332	359	437	508	414
gene-GJ690_RS22560	NZ_PHGV01000024.1	18624	20279	-	1656	260	310	264	177	151	113	142	137	142	399	526	492	1060	979	753	1059	1224	999
gene-GJ690_RS22565	NZ_PHGV01000024.1	20474	21964	-	1491	273	356	259	187	164	131	152	162	161	429	533	519	1236	1008	881	1187	1311	1172
gene-GJ690_RS22570	NZ_PHGV01000024.1	21979	22839	-	861	98	156	115	94	99	82	70	72	63	234	267	303	687	554	515	720	723	625
gene-GJ690_RS22575	NZ_PHGV01000024.1	23033	23752	+	720	109	164	116	74	76	58	55	83	55	220	315	294	590	484	439	625	677	609
gene-GJ690_RS22580	NZ_PHGV01000024.1	23834	24850	+	1017	185	189	161	125	99	72	103	92	93	233	318	327	682	543	507	753	775	623
gene-GJ690_RS22585	NZ_PHGV01000024.1	24853	25071	+	219	41	50	40	24	15	16	15	19	17	62	69	64	138	104	102	154	167	144
gene-GJ690_RS22590	NZ_PHGV01000024.1	25124	25993	+	870	131	148	126	91	73	71	66	85	87	198	282	316	621	546	493	623	677	612
gene-GJ690_RS22595	NZ_PHGV01000024.1	26066	26470	-	405	131	139	119	111	99	73	65	66	70	169	227	273	434	344	312	433	461	427
gene-GJ690_RS22600	NZ_PHGV01000024.1	26780	27412	+	633	353	366	412	142	133	115	142	115	121	504	688	676	563	482	404	929	901	933
gene-GJ690_RS22605	NZ_PHGV01000024.1	27464	29551	+	2088	301	381	279	222	187	143	144	180	139	467	616	616	1403	1198	1027	1450	1546	1283
gene-GJ690_RS22610	NZ_PHGV01000024.1	29647	30864	-	1218	257	275	258	183	142	111	125	110	125	339	464	477	917	774	670	985	1021	941
[truncated: 2,585 more rows]

## Sheet: TPM_so4
							so4_high_1d			so4_high_5d			so4_high_13d			so4_Low_1d			so4_Low_5d			so4_Low_13d
	Geneid	Chr	Start	End	Strand	Length	H_1_so4	H_2_so4	H_3_so4	H_4_so4	H_5_so4	H_6_so4	H_7_so4	H_8_so4	H_9_so4	L_1_so4	L_2_so4	L_3_so4	L_4_so4	L_5_so4	L_6_so4	L_7_so4	L_8_so4	L_9_so4
	gene-GJ690_RS14730	NZ_PHGV01000010.1	356	1312	-	957	70.3101	81.9327	65.4409	101.88	76.6507	80.7637	83.4174	84.4541	78.886	90.541	95.9529	97.9397	123.746	132.357	113.781	128.786	119.361	139.649
	gene-GJ690_RS14735	NZ_PHGV01000010.1	1316	2362	-	1047	43.405	62.7799	51.7635	75.6621	70.0619	60.794	57.7403	56.7606	65.6155	83.0515	97.5086	82.9769	99.9969	118.054	93.8676	113.711	115.979	119.381
	gene-GJ690_RS14740	NZ_PHGV01000010.1	2365	3297	-	933	101.948	114.795	95.8458	112.665	96.0941	95.5111	100.516	111.256	93.0525	119.875	126.966	125.427	127.106	132.713	120.569	159.776	170.901	164.155
	gene-GJ690_RS14745	NZ_PHGV01000010.1	3512	4708	+	1197	74.46	65.7838	62.8846	124.089	87.8997	89.639	80.937	90.6899	82.6207	91.3827	113.101	109.899	127.123	147.672	123.074	136.865	142.443	143.944
	gene-GJ690_RS14750	NZ_PHGV01000010.1	4718	5743	+	1026	89.2735	82.2763	89.7991	107.65	84.4951	100.148	124.643	107.349	92.7118	100.025	116.81	115.928	135.736	148.403	125.638	130.584	134.351	133.486
	gene-GJ690_RS14755	NZ_PHGV01000010.1	5936	6973	+	1038	57.3569	66.2173	51.9223	82.9226	74.2385	77.0894	58.9876	88.5509	58.1841	84.6597	96.4832	98.7459	117.914	123.715	93.5245	134.083	135.38	128.574
	gene-GJ690_RS14760	NZ_PHGV01000010.1	6974	7906	-	933	59.6584	71.5237	44.2117	110.216	92.9175	84.7904	63.9647	87.4758	66.3505	67.5119	107.639	95.1718	117.002	132.713	112.202	125.628	133.92	128.838
	gene-GJ690_RS14765	NZ_PHGV01000010.1	7910	9193	-	1284	51.3066	44.4357	38.6916	91.3582	64.0547	75.7754	49.4971	48.7522	56.444	61.0215	81.6711	77.9063	100.862	115.006	95.0924	121.192	124.182	118.134
	gene-GJ690_RS14770	NZ_PHGV01000010.1	9203	10747	-	1545	74.3337	76.0178	68.5981	87.2643	84.8864	84.7507	70.2313	83.0843	67.4314	92.8745	106.3	101.109	121.72	137.49	109.214	128.612	144.724	127.964
	gene-GJ690_RS14775	NZ_PHGV01000010.1	10996	11427	+	432	88.8872	88.0486	87.1213	107.557	113.202	94.7192	89.7052	66.0315	82.1345	118.068	114.308	117.363	114.477	144.325	107.031	156.039	150.043	160.22
	gene-GJ690_RS14780	NZ_PHGV01000010.1	11456	11707	+	252	68.5002	58.2577	59.7403	108.816	52.9255	57.7336	67.6633	78.6089	53.9242	84.1311	72.6583	85.9154	101.076	110.251	88.1665	131.086	119.636	119.799
	gene-GJ690_RS14785	NZ_PHGV01000010.1	11755	12222	+	468	787.376	786.377	836.365	359.698	486.055	495.454	655.814	804.23	787.201	904.714	777.139	922.901	673.961	651.156	761.299	236.478	224.036	224.989
	gene-GJ690_RS14790	NZ_PHGV01000010.1	12222	13241	+	1020	111.903	99.116	98.0022	114.257	96.615	116.783	99.5411	99.4356	91.7769	110.253	139.255	140.791	123.724	128.042	112.248	121.653	123.811	115.322
	gene-GJ690_RS14795	NZ_PHGV01000010.1	13322	14143	+	822	101.572	104.725	102.928	167.725	144.225	150.445	135.776	154.234	134.089	153.257	179.548	162.702	173.044	191.62	163.636	220.315	212.928	195.503
	gene-GJ690_RS14800	NZ_PHGV01000010.1	14323	14796	-	474	52.7687	62.6488	45.7354	91.5985	81.2864	90.1631	76.8512	68.539	66.8933	87.5112	102.424	115.637	134.691	141.69	139.775	155.302	163.956	141.751
	gene-GJ690_RS14805	NZ_PHGV01000010.1	14843	16183	-	1341	54.3799	81.8594	50.2941	134.053	96.1421	95.6092	102.878	97.4961	90.6377	89.8184	101.577	107.703	167.248	182.55	150.159	158.681	167.365	165.413
	gene-GJ690_RS14810	NZ_PHGV01000010.1	16394	17584	-	1191	50.5802	58.5512	42.7241	109.364	75.2778	91.6176	81.9955	79.1712	69.0918	73.784	96.4341	102.398	132.485	153.008	125.374	135.02	153.567	146.369
	gene-GJ690_RS14815	NZ_PHGV01000010.1	17581	18357	-	777	34.4579	44.2301	29.8379	86.2688	64.8457	56.1732	54.8622	55.0687	65.0977	52.1988	74.9791	74.4228	97.2803	102.485	95.5727	97.1144	107.995	109.217
	gene-GJ690_RS14820	NZ_PHGV01000010.1	18354	20009	-	1656	52.1197	64.072	50.0001	86.4748	72.4849	66.4407	82.8408	81.8216	64.2792	77.1864	96.4948	92.8426	129.841	150.732	119.783	130.826	140.384	130.503
	gene-GJ690_RS14825	NZ_PHGV01000010.1	20271	20633	-	363	147.514	147.067	103.682	174.166	155.132	157.813	153.729	135.337	106.066	203.148	223.161	240.085	241.49	268.787	235.452	243.442	250.543	280.941
	gene-GJ690_RS14830	NZ_PHGV01000010.1	20926	21132	+	207	117.429	117.667	90.1819	139.832	103.806	96.6411	86.117	91.8699	91.1762	124.686	127.32	113.86	111.064	138.446	134.408	161.204	172.345	177.857
	gene-GJ690_RS14835	NZ_PHGV01000010.1	21145	21735	-	591	56.6282	68.3124	48.3988	55.4208	92.7764	60.0049	70.817	48.2667	40.8765	87.3433	112.659	109.902	107.187	109.938	88.0576	109.803	101.457	91.8853
	gene-GJ690_RS14840	NZ_PHGV01000010.1	21732	22880	-	1149	108.231	115.866	102.722	126.621	130.264	140.076	148.4	124.822	113.011	187.726	244.827	207.989	195.339	216.672	198.594	224.017	165.449	158.609
	gene-GJ690_RS14845	NZ_PHGV01000010.1	23009	24922	-	1914	73.9913	78.2719	60.2497	93.1249	93.2971	97.3915	85.0371	81.1421	76.5194	121.363	136.972	128.868	158.485	169.046	158.749	140.701	139.05	132.628
	gene-GJ690_RS14850	NZ_PHGV01000010.1	25453	25809	+	357	105.587	115.892	97.8336	153.623	130.757	150.277	106.38	139.831	128.995	154.061	130.552	133.575	149.646	183.837	130.638	173.79	216.752	195.942
	gene-GJ690_RS14855	NZ_PHGV01000010.1	25812	26948	+	1137	80.2483	81.8738	66.7326	113.889	82.1113	95.1691	89.2981	98.9601	72.3732	105.934	119.07	124.134	137.322	157.773	130.096	142.465	158.357	148.464
	gene-GJ690_RS14860	NZ_PHGV01000010.1	27019	27627	+	609	69.9946	82.1817	57.8451	97.5594	85.1675	80.628	53.4519	78.0668	84.2953	88.798	117.073	109.804	116.512	135.786	119.308	121.702	138.887	135.719
	gene-GJ690_RS14865	NZ_PHGV01000010.1	27725	29116	+	1392	44.7951	61.3624	44.558	87.0061	74.5216	79.6948	52.8951	74.57	57.4881	67.1031	82.31	77.7683	108.008	124.47	103.101	112.512	121.045	115.977
	gene-GJ690_RS14870	NZ_PHGV01000010.1	29113	30957	+	1845	48.3082	55.5192	41.1247	72.2493	62.2484	63.0845	47.8894	58.4083	55.6486	68.6134	85.2567	87.9367	99.2387	115.608	98.9417	118.969	118.922	108.753
	gene-GJ690_RS14875	NZ_PHGV01000010.1	31147	32298	+	1152	49.2345	53.5822	35.8069	89.9246	62.3896	74.1967	65.9333	61.2167	56.3583	64.0128	67.4291	69.7043	89.1597	107.674	78.3619	97.6702	110.788	98.7524
	gene-GJ690_RS14880	NZ_PHGV01000010.1	32391	33929	+	1539	414.32	353.387	421.606	317.752	305.242	280.059	200.94	188.956	167.274	318.841	479.676	386.96	194.522	235.54	211.347	157.66	151.709	143.534
	gene-GJ690_RS14885	NZ_PHGV01000010.1	34190	34513	+	324	91.3336	81.3549	73.4142	89.3368	52.5988	58.9364	50.2349	95.3788	44.2711	84.402	90.7617	82.0486	110.265	112.759	87.1074	101.439	117.863	123.29
	gene-GJ690_RS14890	NZ_PHGV01000010.1	34519	35655	+	1137	75.9105	90.9709	66.203	106.519	86.0214	98.368	87.9348	93.3849	85.6527	97.5562	112.238	107.021	142.123	162.583	129.92	147.037	159.977	155.264
	gene-GJ690_RS14895	NZ_PHGV01000010.1	35672	36625	-	954	90.472	75.5452	80.1648	85.4333	75.3384	65.7673	78.8052	78.9055	83.8821	101.776	105.851	99.6841	105.584	135.525	97.9827	121.633	132.377	123.686
	gene-GJ690_RS14900	NZ_PHGV01000010.1	36747	37487	+	741	90.33	81.5008	76.3902	85.3202	62.9964	53.9938	81.5845	79.1308	72.3356	81.6876	86.484	100.23	106.471	101.559	99.4055	102.511	115.728	102.848
	gene-GJ690_RS14905	NZ_PHGV01000010.1	37574	39529	-	1956	56.9134	68.7444	49.1043	87.231	70.4591	88.3271	74.8901	73.7284	67.1571	82.7846	95.3108	88.691	112.971	124.706	102.23	111.447	130.413	115.098
	gene-GJ690_RS14910	NZ_PHGV01000010.1	39540	40940	-	1401	70.91	74.0668	54.8025	123.418	103.131	101.899	74.1307	83.1403	77.0566	100.666	113.068	116.783	149.578	161.303	133.584	152.125	163.664	163.322
	gene-GJ690_RS14915	NZ_PHGV01000010.1	41193	42008	+	816	87.64	89.139	73.4279	143.755	104.424	94.7192	102.581	115.555	98.068	123.13	122.732	128.969	146.75	157.104	124.856	151.45	167.285	170.096
	gene-GJ690_RS14920	NZ_PHGV01000010.1	42123	42596	+	474	49.0526	75.3194	50.8171	102.847	115.677	105.51	101.378	105.316	66.8933	89.4558	119.397	120.262	143.763	165.69	146.954	146.812	156.182	157.674
	gene-GJ690_RS14925	NZ_PHGV01000010.1	42633	43883	-	1251	61.9529	65.3447	56.3192	101.075	82.9209	71.9593	68.7697	85.5084	74.8301	79.3329	95.1353	92.6676	126.792	136.926	108.161	133.102	148.88	145.824
	gene-GJ690_RS14930	NZ_PHGV01000010.1	44060	46090	-	2031	58.4543	61.9345	53.3692	88.5103	88.6522	83.7223	67.9268	86.2213	69.1377	84.4175	95.4793	92.1628	131.764	141.212	113.041	142.998	145.966	136.679
	gene-GJ690_RS14935	NZ_PHGV01000010.1	46407	47231	+	825	198.989	191.702	205.472	216.05	218.246	184.065	127.766	118.136	127.196	215.269	264.981	230.874	156.376	160.428	145.087	372.157	314.069	325.546
	gene-GJ690_RS14940	NZ_PHGV01000010.1	47317	48495	-	1179	78.286	79.8062	67.9307	107.247	92.384	111.831	86.117	108.876	95.4079	107.111	107.063	122.269	137.06	155.493	122.745	147.488	170.047	155.353
	gene-GJ690_RS14945	NZ_PHGV01000010.1	48858	50180	+	1323	75.3569	94.0698	74.4194	131.846	106.971	127.839	99.0052	110.801	85.0233	124.019	134.203	133.197	155.271	180.403	129.054	136.758	144.829	150.549
	gene-GJ690_RS14950	NZ_PHGV01000010.1	50253	51707	+	1455	60.2883	69.2541	64.7708	130.355	126.803	153.113	85.2292	76.7871	76.791	111.712	133.468	127.894	134.364	161.18	128.764	110.752	123.862	107.413
	gene-GJ690_RS14955	NZ_PHGV01000010.1	51875	52222	+	348	60.7391	81.4969	63.1599	96.3087	102.201	83.6142	73.4964	109.293	88.9439	106.835	109.215	105.529	108.364	177.276	128.84	124.318	136.687	141.235
	gene-GJ690_RS14960	NZ_PHGV01000010.1	52236	53231	-	996	66.8496	77.7195	60.4601	103.244	72.1615	90.3827	87.1545	97.0583	72.7652	101.495	119.771	100.984	131.687	152.214	114.751	132.329	145.629	144.715
	gene-GJ690_RS14965	NZ_PHGV01000010.1	53407	53715	+	309	157.332	144.693	130.57	170.091	139.079	147.137	125.413	184.632	129.488	176.004	182.255	178.272	203.937	256.997	207.935	232.804	252.048	244.251
	gene-GJ690_RS14970	NZ_PHGV01000010.1	53811	54722	+	912	51.7614	68.4145	42.9187	98.5551	72.3083	82.7547	73.0861	67.7692	57.1171	68.7295	98.2538	88.0476	118.426	127.614	95.4719	129.073	123.964	130.19
	gene-GJ690_RS14975	NZ_PHGV01000010.1	54732	56801	+	2070	55.8213	63.9914	48.4364	69.9158	64.789	65.0131	54.6656	57.4187	68.5645	79.7098	98.2371	94.5306	108.028	123.545	106.076	123.616	121.612	117.475
	gene-GJ690_RS14980	NZ_PHGV01000010.1	56865	57404	-	540	106.991	100.715	76.9455	134.005	105.655	112.821	114.823	102.716	120.231	105.265	110.455	110.639	122.823	157.593	128.993	133.526	157.254	153.743
	gene-GJ690_RS14985	NZ_PHGV01000010.1	57592	57804	-	213	2616.52	3703.13	4307.16	2056.27	1944.58	1950.95	447.566	409.209	357.976	4078.07	2521.55	2314.71	672.462	513.535	436.973	1345.41	1178.72	1098.44
	gene-GJ690_RS14990	NZ_PHGV01000010.1	58088	58378	-	291	3677.83	3099.23	3706.22	1091.53	1140.72	937.427	838.975	969.369	882.059	2070.58	1726.5	1794.1	605.322	546.539	533.764	333.063	360.305	376.388
	gene-GJ690_RS14995	NZ_PHGV01000010.1	58757	59467	+	711	158.554	170.349	175.742	166.056	147.983	108.707	117.73	118.132	94.5001	172.429	229.039	236.285	117.942	126.152	105.571	145.043	158.774	145.764
	gene-GJ690_RS15000	NZ_PHGV01000010.1	59526	60500	-	975	49.1395	64.6783	49.4098	74.2183	63.8363	69.0139	73.9281	76.3933	72.7838	63.3431	81.6618	91.9153	106.363	113.534	87.25	110.242	120.764	110.26
	gene-GJ690_RS15005	NZ_PHGV01000010.1	60523	61803	-	1281	51.9768	62.2515	39.9575	87.4098	62.4695	83.0512	67.7642	77.9388	69.5416	70.7589	72.55	69.5311	117.754	125.351	105.003	118.334	126.565	122.29
	gene-GJ690_RS15010	NZ_PHGV01000010.1	61868	62806	-	939	51.0234	71.422	43.2879	90.0429	73.3855	76.5017	66.0322	70.8836	86.026	86.7138	87.4516	81.1379	123.3	125.575	121.291	126.076	136.097	135.856
	gene-GJ690_RS15015	NZ_PHGV01000010.1	62810	63559	-	750	39.4561	58.2789	35.7295	64.9996	63.2283	76.3816	46.5032	68.6727	54.3556	57.3555	70.6503	69.7938	90.1969	109.091	84.8686	95.021	106.97	100.632
	gene-GJ690_RS15020	NZ_PHGV01000010.1	63660	64676	-	1017	46.0709	54.4614	36.7112	97.3676	83.0571	81.3635	76.2097	77.1341	70.5203	75.5313	85.9274	89.7363	114.006	130.356	104.312	121.188	131.423	115.119
	gene-GJ690_RS15025	NZ_PHGV01000010.1	64778	65440	-	663	40.9142	49.8222	33.606	96.5067	67.0549	69.9465	72.4785	62.1473	58.0722	65.8086	85.3608	87.6329	115.504	115.487	108.685	125.7	128.838	114.67
	gene-GJ690_RS15030	NZ_PHGV01000010.1	65601	67934	+	2334	53.5826	54.7519	46.1828	87.4633	81.2704	70.5159	70.0669	72.6516	70.5127	68.5875	90.929	88.4176	116.856	129.629	107.971	123.356	134.552	121.538
	gene-GJ690_RS15035	NZ_PHGV01000010.1	67903	68343	-	441	45.5337	65.0671	46.4268	72.5442	62.1665	55.6717	52.7247	68.2774	65.0514	59.2227	81.1508	76.4383	92.6378	103.678	86.6913	99.2416	91.1509	96.8414
	gene-GJ690_RS15040	NZ_PHGV01000010.1	68321	68902	-	582	61.1357	90.0074	61.5633	125.644	98.0304	120.303	94.5511	99.3876	102.474	106.644	116.308	132.792	129.022	148.475	137.912	142.33	142.165	136.322
	gene-GJ690_RS15045	NZ_PHGV01000010.1	69062	69766	+	705	516.687	446.77	467.225	334.938	347.882	291.493	461.734	423.725	451.892	557.429	504.476	617.314	412.908	407.743	440.924	165.544	178.656	172.854
	gene-GJ690_RS15050	NZ_PHGV01000010.1	70018	71220	+	1203	76.1385	89.3083	60.8189	139.932	106.555	92.9713	97.2843	90.2375	90.3667	97.823	119.455	111.401	160.311	179.668	139.597	157.927	166.794	159.599
	gene-GJ690_RS15055	NZ_PHGV01000010.1	71429	73120	+	1692	93.0687	94.0631	88.975	136.406	116.048	96.1971	79.2459	93.6617	102.176	105.689	120.184	125.53	125.124	143.129	108.007	148.161	152.938	152.205
	gene-GJ690_RS15060	NZ_PHGV01000010.1	73212	73288	+	77	82.3528	147.329	86.0261	108.816	163.588	177.137	70.4593	92.6156	117.653	171.588	187.35	163.724	247.023	301.158	189.764	239.549	276.249	246.24
	gene-GJ690_RS23270	NZ_PHGV01000010.1	73867	74103	+	237	68.3764	61.9449	63.5214	70.7076	71.9072	80.5713	68.6756	60.1806	44.5955	85.5665	84.2803	104.073	99.0991	120.921	76.8553	113.204	118.02	132.042
	gene-GJ690_RS15065	NZ_PHGV01000010.1	74018	75625	+	1608	69.0114	72.417	56.5482	108.004	73.7271	76.3409	71.3357	85.2496	81.2216	90.3822	101.963	99.1931	117.671	132.647	117.383	136.713	144.887	137.26
	gene-GJ690_RS15070	NZ_PHGV01000010.1	75819	76838	+	1020	54.2245	71.3112	50.7722	110.523	71.19	84.6901	53.9498	66.0315	68.8326	71.9956	92.7462	99.4137	126.805	134.691	104.202	125.27	137.769	119.112
	gene-GJ690_RS15075	NZ_PHGV01000010.1	76848	77750	+	903	36.6722	44.7094	28.6754	82.6666	66.4646	76.5306	57.5067	53.5272	50.9981	49.679	73.7336	68.8942	117.775	128.643	104.625	120.517	117.781	112.936
	gene-GJ690_RS15080	NZ_PHGV01000010.1	77761	78744	+	984	66.2328	60.6959	48.04	102.955	90.3606	82.244	66.9507	79.7209	80.5575	83.3728	98.3948	101.101	128.082	136.506	110.658	127.297	135.49	118.419
	gene-GJ690_RS15085	NZ_PHGV01000010.1	78741	79745	+	1005	49.7759	63.0796	43.7406	106.109	87.7352	90.4781	73.2637	64.6517	69.86	78.879	93.0263	90.2624	122.279	135.178	119.101	115.627	128.326	122.172
	gene-GJ690_RS15090	NZ_PHGV01000010.1	79922	81124	+	1203	82.2881	80.1555	68.5777	93.0773	78.2224	77.854	75.3792	81.6748	72.7954	95.0135	97.7782	109.35	108.34	122.749	100.497	110.674	129.342	122.109
	gene-GJ690_RS15095	NZ_PHGV01000010.1	81169	82467	-	1299	101.157	91.4413	69.0725	136.041	100.962	107.101	106.801	99.4285	104.029	118.978	122.16	120.046	153.429	185.252	138.064	161.875	180.77	180.114
	gene-GJ690_RS15100	NZ_PHGV01000010.1	82587	83783	-	1197	59.1559	66.6201	56.8476	93.5438	79.8525	87.3601	66.6921	90.0279	75.0524	84.452	102.208	88.6057	121.458	138.899	114.378	127.199	135.447	128.873
	gene-GJ690_RS15105	NZ_PHGV01000010.1	84208	86193	+	1986	69.8897	92.2347	56.2461	105.474	86.1838	82.8722	79.2224	72.6147	76.7863	97.3149	115.802	117.71	123.174	137.803	111.772	163.969	166.815	156.368
	gene-GJ690_RS15110	NZ_PHGV01000010.1	86372	87658	+	1287	80.7495	88.9236	78.8405	146.779	112.842	116.577	95.7524	91.736	89.748	116.506	115.323	119.462	136.611	175.761	136.552	148.401	159.421	160.911
	gene-GJ690_RS15115	NZ_PHGV01000010.1	87880	89373	+	1494	75.928	78.3895	67.5138	94.322	82.8245	88.2524	105.312	103.423	102.579	95.8392	103.244	103.644	115.136	127.101	112.139	135.808	139.351	129.868
	gene-GJ690_RS15120	NZ_PHGV01000010.1	89473	90402	-	930	59.0933	79.6474	53.7432	85.1809	82.063	101.686	70.8382	80.0898	57.6351	79.2933	99.6335	107.266	128.583	140.904	115.362	152.719	155.603	166.664
	gene-GJ690_RS15125	NZ_PHGV01000010.1	90634	91401	+	768	96.3284	114.695	99.5797	151.748	106.127	129.055	135.231	121.746	119.925	129.626	119.927	135.602	194.256	196.832	182.96	134.715	158.984	150.765
	gene-GJ690_RS15130	NZ_PHGV01000010.1	91480	93540	+	2061	123.07	117.047	109.421	158.182	127.627	112.505	128.987	143.02	138.827	134.921	144.163	153.718	163.231	188.09	154.127	146.286	171.959	163.003
	gene-GJ690_RS15135	NZ_PHGV01000010.1	93625	94947	-	1323	76.6883	81.7121	69.4126	126.089	100.81	108.594	80.2587	88.6409	103.854	89.1824	109.879	113.725	140.269	159.899	123.304	141.955	142.044	162.933
	gene-GJ690_RS15140	NZ_PHGV01000010.1	95281	96309	-	1029	69.1564	74.2543	54.7173	115.478	85.6889	82.182	66.2825	55.4433	61.6276	94.9554	100.023	103.871	147.878	159.663	131.69	138.189	144.539	154.922
	gene-GJ690_RS15145	NZ_PHGV01000010.1	96357	97256	-	900	66.9345	81.5608	49.8473	108.333	93.0313	98.0028	74.9218	95.9658	74.655	99.6892	107.578	111.755	149.593	167.964	139.891	154.828	166.373	155.038
	gene-GJ690_RS15150	NZ_PHGV01000010.1	97376	98134	+	759	71.4785	87.9204	63.4711	112.4	116.171	97.0404	107.221	110.661	103.444	109.302	131.584	113.74	156.027	167.461	149.264	174.091	176.096	192.086
	gene-GJ690_RS15155	NZ_PHGV01000010.1	98501	99103	+	603	84.7124	94.0661	72.4017	82.1085	60.2104	93.494	79.6903	95.9263	83.8821	114.65	92.0141	95.4436	116.848	134.235	109.541	135.983	143.325	144.396
	gene-GJ690_RS15160	NZ_PHGV01000010.1	99122	99472	-	351	61.2236	95.0592	54.8998	97.6556	78.1066	72.5371	66.2438	83.527	58.0722	93.6666	93.2646	106.188	119.218	139.611	104.928	117.522	137.428	125.344
	gene-GJ690_RS15165	NZ_PHGV01000010.1	99559	100098	-	540	61.9764	63.0243	52.9698	74.7608	68.6071	63.9881	76.07	67.4988	86.6781	79.0914	84.2543	83.7404	103.833	122.752	91.9261	117.379	139.265	130.221
	gene-GJ690_RS15170	NZ_PHGV01000010.1	100277	101866	+	1590	51.4029	62.1149	45.8265	92.4596	76.4258	83.4959	74.5806	76.2477	66.4726	81.1634	95.0914	101.006	114.426	138.139	107.76	116.43	125.67	119.48
	gene-GJ690_RS15175	NZ_PHGV01000010.1	101897	103546	-	1650	59.782	76.438	60.4007	89.5591	65.5635	77.7042	69.5199	86.9214	79.1542	86.4056	101.553	102.648	115.778	129.403	101.051	119.208	122.42	117.255
	gene-GJ690_RS15180	NZ_PHGV01000010.1	103977	105371	+	1395	88.8925	73.6678	84.176	90.0952	83.922	82.1307	79.4499	71.5696	85.5056	101.319	95.6561	103.534	116.312	130.632	107.327	122.007	143.237	139.876
	gene-GJ690_RS15185	NZ_PHGV01000010.1	105472	106824	-	1353	60.9277	90.2578	54.9664	106.403	79.9555	90.7288	84.2075	83.1616	89.2758	90.6114	99.2406	108.57	135.325	143.58	113.321	149.094	158.948	146.123
	gene-GJ690_RS15190	NZ_PHGV01000010.1	106929	107771	-	843	53.0729	72.8269	43.5743	103.008	67.6794	98.1574	71.7131	58.2769	69.852	94.0373	107.941	105.658	125.961	139.875	114.921	141.229	142.058	142.156
	gene-GJ690_RS15195	NZ_PHGV01000010.1	107986	110028	+	2043	55.1795	63.5306	48.3397	91.346	71.4481	76.1092	79.6677	84.5513	65.4058	77.4545	99.5354	98.8653	123.704	140.383	119.725	126.071	134.697	124.884
	gene-GJ690_RS15200	NZ_PHGV01000010.1	110037	110786	+	750	47.911	53.8301	42.1528	96.4838	89.9028	87.2932	51.6702	71.8423	64.4214	65.1394	102.092	92.8148	125.482	141.76	119.563	115.143	126.622	118.549
	gene-GJ690_RS15205	NZ_PHGV01000010.1	110898	112097	-	1200	51.3752	59.2243	37.6364	77.4409	70.3909	59.1048	72.3383	87.8219	59.766	75.279	85.7698	86.3287	119.776	134.906	101.415	128.139	132.457	119.653
	gene-GJ690_RS15210	NZ_PHGV01000010.1	112328	112831	+	504	70.5972	67.526	68.7014	128.464	105.851	92.013	84.5792	94.3307	82.3842	104.249	121.648	112.56	139.801	156.261	123.115	147.722	172.807	171.664
	gene-GJ690_RS15215	NZ_PHGV01000010.1	112919	114391	-	1473	75.8146	77.2419	61.7309	107.043	93.5628	97.5357	94.7111	96.8282	85.0779	98.0399	109.048	121.866	147.881	164.26	139.556	144.347	160.213	146.216
	gene-GJ690_RS15220	NZ_PHGV01000010.1	114684	115121	-	438	189.012	150.832	173.918	191.298	133.643	161.931	152.179	179.099	162.019	190.109	173.547	167.689	211.845	248.235	174.57	196.397	232.88	234.516
	gene-GJ690_RS15225	NZ_PHGV01000010.1	115515	115850	+	336	773.773	714.981	690.001	512.343	399.147	373.464	574.369	549.476	474.084	702.312	555.671	693.305	326.858	313.174	259.734	180.66	201.387	199.97
	gene-GJ690_RS15230	NZ_PHGV01000010.1	115915	117414	-	1500	89.9506	100.765	97.1521	138.124	122.999	124.272	81.1222	80.8225	78.0103	113.072	148.514	147.809	130.664	147.448	129.438	212.512	200.318	207.154
	gene-GJ690_RS15235	NZ_PHGV01000010.1	117644	118840	+	1197	61.5104	72.4737	55.5899	117.089	97.1849	91.918	85.4695	94.6617	88.2969	97.5433	105.917	116.996	144.257	148.951	125.415	167.824	165.111	155.017
	gene-GJ690_RS15240	NZ_PHGV01000010.1	118916	119317	-	402	62.2198	83.8295	59.9187	113.689	86.6293	81.4303	96.3996	92.6412	90.1419	94.7771	82.8127	106.351	157.169	151.83	125.972	163.096	157.907	152.944
	gene-GJ690_RS15245	NZ_PHGV01000010.1	119400	120260	-	861	73.6488	86.0303	51.4058	103.508	95.5241	91.8809	106.221	82.8269	80.6671	99.2087	116.64	108.542	148.109	163.63	139.021	159.504	164.961	150.302
	gene-GJ690_RS15250	NZ_PHGV01000010.1	120360	120866	+	507	85.466	93.4505	77.7968	123.196	83.3029	107.61	96.3083	79.7066	108.699	99.9963	109.984	126.489	148.76	152.316	121.992	134.941	159.231	157.94
	gene-GJ690_RS15255	NZ_PHGV01000010.1	120858	121448	-	591	73.3186	77.91	70.3056	73.4648	76.4778	56.9277	64.2599	64.3556	70.2566	94.6219	101.862	107.583	102.429	114.75	99.5728	96.1843	110.81	107.148
	gene-GJ690_RS15260	NZ_PHGV01000010.1	121450	122679	-	1230	43.8211	56.6947	38.6768	84.8413	73.4933	83.5377	77.5053	62.4883	55.8532	69.6959	87.2866	75.7563	107.307	121.3	101.545	122.423	128.137	117.783
	gene-GJ690_RS15265	NZ_PHGV01000010.1	122676	123407	-	732	36.5762	44.2142	32.0835	72.8415	52.6363	54.6576	56.1172	53.0417	45.3788	62.1239	72.3876	67.0173	91.963	95.0377	80.1194	95.525	94.0414	76.9524
	gene-GJ690_RS15270	NZ_PHGV01000010.1	123404	123880	-	477	36.9273	44.068	23.3551	60.6816	48.1544	41.9386	48.7455	51.4962	47.4804	54.1089	72.1182	64.3494	85.2995	89.4327	72.5953	101.595	103.935	88.3749
	gene-GJ690_RS15275	NZ_PHGV01000010.1	123877	125046	-	1170	23.7869	34.2213	19.5581	72.2652	36.0979	40.4135	32.4595	44.6982	34.8433	41.2308	58.567	65.1184	87.0812	87.1325	75.4456	84.272	97.4877	91.7264
	gene-GJ690_RS15280	NZ_PHGV01000010.1	125048	125584	-	537	29.5212	45.9789	24.6704	72.3415	56.5721	72.8121	40.4124	41.3158	52.0163	50.9241	72.3262	69.9183	112.421	138.511	111.822	120.845	135.676	121.693
	gene-GJ690_RS15285	NZ_PHGV01000010.1	125715	128036	-	2322	30.3434	42.5335	25.5448	77.746	58.0767	58.349	46.7301	52.2109	46.4928	57.2972	69.1764	73.531	109.41	114.188	92.4088	100.596	107.909	102.902
	gene-GJ690_RS15290	NZ_PHGV01000010.1	128005	128610	-	606	22.0906	31.3837	13.9118	61.5907	42.7946	45.0151	42.2058	45.7644	37.3732	40.5626	57.6819	55.6259	85.9741	103.968	75.3084	85.2256	95.3531	78.0678
	gene-GJ690_RS15295	NZ_PHGV01000010.1	128607	129029	-	423	31.6475	39.4395	22.0658	57.6237	28.0267	32.2448	31.1487	37.4647	35.6945	57.3845	52.4676	53.7752	69.991	82.7484	57.7298	71.355	84.3388	82.2495
	gene-GJ690_RS15300	NZ_PHGV01000010.1	129032	130723	-	1692	41.8497	52.6517	37.3695	84.6349	71.3806	70.9386	57.7167	53.8555	61.573	57.2029	81.3248	76.6135	108.994	118.046	92.3914	113.672	120.074	114.453
	gene-GJ690_RS15305	NZ_PHGV01000010.1	130714	131067	-	354	272.674	252.6	250.909	178.594	234.427	215.767	207.994	201.452	221.79	284.694	305.635	293.414	278.466	263.879	341.519	111.316	140.048	123.241
	gene-GJ690_RS15310	NZ_PHGV01000010.1	131054	132415	-	1362	48.3683	70.0633	46.6448	95.0744	71.8108	70.1006	60.8889	58.7593	53.7658	65.1972	90.4373	102.621	108.201	116.772	97.2886	106.865	112.152	105.016
	gene-GJ690_RS15315	NZ_PHGV01000010.1	132412	132993	-	582	26.6334	48.7301	25.8669	70.6745	54.7443	71.8694	53.2682	42.2057	50.5887	46.4588	60.0606	62.6287	100.887	106.752	87.6997	94.5024	105.041	90.4596
	gene-GJ690_RS15320	NZ_PHGV01000010.1	133000	133251	-	252	33.5511	31.7769	23.8961	54.4081	23.5224	61.342	33.8317	31.4436	35.9495	32.9209	48.4389	48.9392	50.5382	62.5046	47.6575	56.5601	69.7874	67.2046
	gene-GJ690_RS15325	NZ_PHGV01000010.1	133264	133521	-	258	51.8872	53.0232	35.0106	50.1905	54.5666	42.2932	57.0775	64.4959	46.8179	61.9286	74.1944	71.1705	82.6989	101.752	72.9271	89.6915	79.8498	94.1816
	gene-GJ690_RS15330	NZ_PHGV01000010.1	133502	134329	-	828	52.7579	74.9521	48.0001	106.714	87.6978	91.1501	77.6925	87.085	63.8233	87.2058	111.572	103.931	110.065	117.574	101.048	141.762	141.8	139.84
	gene-GJ690_RS15335	NZ_PHGV01000010.1	134314	135036	-	723	66.7542	76.146	60.3848	106.408	90.1857	106.903	88.9756	94.2524	93.9758	93.0709	103.602	109.927	142.75	157.947	127.35	156.784	150.81	142.072
	gene-GJ690_RS15340	NZ_PHGV01000010.1	135077	136138	-	1062	100.511	96.4529	79.1002	99.697	87.2125	84.7657	102.902	105.949	96.6776	109.075	114.678	124.385	130.356	148.728	120.813	149.053	166.701	154.962
	gene-GJ690_RS15345	NZ_PHGV01000010.1	136207	136584	-	378	128.613	112.102	106.736	169.27	129.373	113.062	143.528	155.122	139.803	145.502	154.858	172.556	214.842	207.77	187.453	199.18	232.182	214.276
	gene-GJ690_RS15350	NZ_PHGV01000010.1	137000	138049	-	1050	78.8452	92.7887	79.144	129.854	112.908	109.983	97.4352	116.97	109.286	118.222	146.902	143.294	172.014	199.806	156.698	171.836	175.785	189.517
	gene-GJ690_RS15355	NZ_PHGV01000010.1	138182	139399	+	1218	42.5174	47.3915	33.6194	124.451	89.4259	85.8539	69.3602	74.814	68.7998	59.535	74.7082	86.628	140.276	152.31	130.647	132.716	128.849	132.394
	gene-GJ690_RS15360	NZ_PHGV01000010.1	139403	139960	-	558	143.314	200.912	140.833	226.603	204.494	224.882	197.236	222.945	181.294	186.119	241.626	219.542	259.953	222.687	194.781	412.299	372.2	366.185
	gene-GJ690_RS15365	NZ_PHGV01000010.1	140033	140698	-	666	103.676	86.6709	89.5136	138.389	102.354	101.034	94.2632	80.9034	106.553	103.343	110.386	111.105	138.577	154.384	130.736	153.081	161.203	161.694
	gene-GJ690_RS15370	NZ_PHGV01000010.1	140868	141113	+	246	55.8504	67.8166	48.9579	95.9883	81.3246	107.194	88.2174	54.7578	73.6526	106.168	110.518	110.292	141.193	160.073	138.323	164.276	164.766	150.409
	gene-GJ690_RS15375	NZ_PHGV01000010.1	141215	143425	-	2211	31.8667	44.2161	32.5467	82.6826	55.6304	57.1657	49.0762	56.9824	40.6322	51.2797	76.6645	74.6195	105.178	108.74	91.4352	98.5173	112.569	104.655
	gene-GJ690_RS15380	NZ_PHGV01000010.1	143501	144127	-	627	46.6345	48.9578	45.6199	91.1141	75.632	75.4128	50.6813	50.5504	68.6308	67.6269	87.6071	83.4854	126.093	138.168	108.541	130.778	132.763	117.437
	gene-GJ690_RS15385	NZ_PHGV01000010.1	144269	144640	+	372	70.0786	104.941	63.132	90.0952	97.5992	87.9972	83.339	104.372	101.47	107.376	85.0166	108.298	144.501	163.486	111.38	149.654	150.831	167.752
	gene-GJ690_RS15390	NZ_PHGV01000010.1	144707	144982	-	276	45.9505	51.9829	24	60.7163	37.5848	69.1862	44.9306	63.1605	57.441	61.2296	64.3299	84.4024	89.2908	95.1157	103.707	99.6384	120.156	118.053
	gene-GJ690_RS15395	NZ_PHGV01000010.1	144972	145568	-	597	62.5501	67.0669	48.4167	89.3132	70.7447	77.6793	54.5263	65.036	70.815	92.6416	102.233	103.748	127.165	141.08	113.995	133.136	148.973	145.847
	gene-GJ690_RS15400	NZ_PHGV01000010.1	145843	147363	+	1521	79.2124	82.4822	78.3906	138.22	113.993	103.425	102.933	89.6048	88.3492	127.672	126.582	125.948	146.912	166.987	122.518	200.537	206.472	204.052
	gene-GJ690_RS15405	NZ_PHGV01000010.1	147366	148034	+	669	90.573	106.232	90.0123	113.859	112.971	127.765	100.792	100.676	91.4051	124.925	159.238	156.488	138.202	140.285	135.535	204.028	193.527	190.961
	gene-GJ690_RS15410	NZ_PHGV01000010.1	148027	149085	+	1059	64.536	78.4521	51.7456	124.435	109.849	101.32	79.0422	101.76	95.5258	88.2035	104.787	103.775	135.879	157.412	131.362	143.299	144.082	151.577
	gene-GJ690_RS15415	NZ_PHGV01000010.1	149340	150194	+	855	233.21	240.39	331.376	342.103	279.917	258.434	269.229	233.543	203.083	203.763	246.273	250.66	188.998	190.621	159.427	317.913	304.616	303.789
	gene-GJ690_RS15420	NZ_PHGV01000010.1	150517	151620	+	1104	170.081	158.064	172.909	202.848	197.991	200.969	163.575	171.538	150.441	225.993	268.376	257.427	179.63	193.006	168.614	253.805	252.448	264.618
	gene-GJ690_RS15425	NZ_PHGV01000010.1	151707	152090	-	384	62.3841	64.2987	49.3978	71.4107	55.9577	73.4074	88.8081	66.0315	51.1156	87.2174	75.8577	97.7764	91.3134	103.116	72.4544	96.9424	114.277	98.7524
	gene-GJ690_RS15430	NZ_PHGV01000010.1	152515	153624	+	1110	81.5655	91.0796	68.6271	135.873	94.7891	95.0264	104.039	99.2257	104.059	108.51	127.714	120.734	147.368	148.406	113.786	182.942	192.84	205.31
	gene-GJ690_RS15435	NZ_PHGV01000010.1	153672	154598	+	927	49.7838	50.7506	38.3266	89.5651	69.5397	65.721	65.2148	76.0751	79.8101	57.0107	84.0947	87.2142	110.979	122.009	108.394	107.629	121.959	114.381
	gene-GJ690_RS15440	NZ_PHGV01000010.1	154595	155875	+	1281	52.8018	59.1259	37.372	110.6	65.94	79.502	52.0332	76.0831	71.3096	80.5931	92.9073	80.0142	128.6	128.937	107.503	121.476	129.05	123.296
	gene-GJ690_RS15445	NZ_PHGV01000010.1	155872	156639	+	768	52.2926	61.692	46.2614	82.3206	69.4647	58.0155	64.5877	67.0632	67.8265	83.6167	102.227	96.7059	109.404	121.062	97.7352	112.226	122.128	114.332
	gene-GJ690_RS15450	NZ_PHGV01000010.1	156657	157370	+	714	73.023	75.2366	67.8931	99.2148	88.2092	95.5152	89.0117	98.7698	75.0709	105.863	139.877	116.303	141.306	144.006	131.479	149.601	142.624	135.355
	gene-GJ690_RS15455	NZ_PHGV01000010.1	157470	157751	+	282	74.9547	101.754	66.1974	124.251	123.493	112.857	74.2072	137.683	117.792	118.764	123.955	103.015	144.283	175.323	146.927	173.63	207.283	190.61
	gene-GJ690_RS15465	NZ_PHGV01000010.1	158285	159601	+	1317	165.845	156.062	166.435	135.339	110.834	115.993	119.465	123.339	91.7162	161.913	161.356	177.504	159.118	173.75	142.56	143.747	155.917	151.235
	gene-GJ690_RS15470	NZ_PHGV01000010.1	159701	160588	+	888	69.4259	65.0032	64.4227	120.09	74.2626	75.7754	70.6974	61.5699	51.0094	82.6976	95.2859	79.6254	125.352	134.758	111.577	116.133	128.258	122.1
	gene-GJ690_RS15475	NZ_PHGV01000010.1	160585	161430	+	846	63.295	70.5966	56.2322	76.5315	71.8185	58.0407	58.6328	67.4364	55.3265	83.8976	90.8346	89.4095	115.544	121.02	89.9071	111.591	120.173	116.411
	gene-GJ690_RS15480	NZ_PHGV01000010.1	161432	162502	+	1071	86.1804	110.596	83.4959	105.971	82.3286	92.5436	80.3276	80.6435	85.2919	115.904	139.618	131.016	123.083	129.503	105.407	117.426	133.398	127.706
	gene-GJ690_RS15485	NZ_PHGV01000010.1	162499	163242	+	744	54.9264	82.0691	51.8006	74.7381	67.7219	72.1088	48.9617	50.0561	54.7939	81.3582	106.644	118.612	112.488	122.615	92.0098	100.971	112.335	101.443
	gene-GJ690_RS15490	NZ_PHGV01000010.1	163239	163682	-	444	126.157	183.362	126.811	161.264	140.181	112.639	97.7544	94.5856	76.5141	164.011	250.555	204.927	180.671	171.958	162.293	174.482	170.885	163.352
	gene-GJ690_RS15495	NZ_PHGV01000010.1	163801	165543	+	1743	66.698	78.8681	64.7787	97.0169	94.3732	80.8618	66.2552	82.2836	71.8989	90.7858	100.751	99.3721	118.806	130.908	104.847	123.623	134.722	123.355
	gene-GJ690_RS15500	NZ_PHGV01000010.1	165591	166475	-	885	59.7096	67.4856	45.589	83.4873	74.5143	63.7027	68.3097	69.8367	55.4475	77.0757	87.1452	76.4889	110.078	116.428	101.551	113.684	127.557	122.305
	gene-GJ690_RS15505	NZ_PHGV01000010.1	166520	167008	-	489	170.74	161.029	150.853	143.308	171.223	146.902	128.383	136.114	140.49	185.362	172.467	191.113	183.663	199.529	158.001	186.887	193.521	208.175
	gene-GJ690_RS15510	NZ_PHGV01000010.1	167480	168517	+	1038	101.817	97.7187	98.9134	131.355	127.062	110.378	97.0683	118.322	111.277	115.445	148.6	145.479	148.029	170.713	137.876	169.623	169.91	167.944
	gene-GJ690_RS15515	NZ_PHGV01000010.1	168641	169336	+	696	95.1579	106.905	92.1443	121.48	87.2967	103.211	198.218	162.802	148.601	151.865	152.264	150.811	176.567	173.504	149.546	260.2	225.245	221.904
	gene-GJ690_RS15520	NZ_PHGV01000010.1	169560	170555	+	996	69.3255	81.0695	62.8785	105.539	76.6251	77.6013	77.0384	91.4894	82.6188	82.0598	114.479	99.0576	129.694	144.307	118.57	150.175	165.304	150.445
	gene-GJ690_RS15525	NZ_PHGV01000010.1	170696	171226	+	531	46.4408	44.6134	39.1249	57.3796	44.6528	44.5234	51.0863	49.2438	46.9171	63.6511	59.0372	60.9021	82.8546	83.6337	65.5897	79.5789	89.8957	80.7743
	gene-GJ690_RS15530	NZ_PHGV01000010.1	171226	172566	+	1341	46.236	60.9591	42.8847	123.828	88.4065	100.356	73.9797	64.4065	60.8004	74.2376	90.1985	94.623	134.933	152.696	117.47	133.797	153.751	133.154
	gene-GJ690_RS15535	NZ_PHGV01000010.1	172655	173101	-	447	92.2093	80.6153	65.3375	134.621	91.1692	144.431	114.437	83.3149	94.5784	102.42	112.955	126.3	160.958	171.293	137.919	168.434	168.239	182.847
	gene-GJ690_RS15540	NZ_PHGV01000010.1	174227	174820	-	594	70.576	81.4485	51.1956	117.976	68.6071	102.565	63.9353	106.718	68.6308	91.0404	114.425	108.886	144.236	165.732	127.713	153.569	179.333	172.306
	gene-GJ690_RS15545	NZ_PHGV01000010.1	175011	176117	+	1107	170.893	172.104	167.273	254.593	287.815	356.493	127.425	141.01	116.617	241.479	289.953	247.074	263.112	282.005	294.547	177.076	179.443	165.291
	gene-GJ690_RS15550	NZ_PHGV01000010.1	176431	178614	+	2184	86.2974	96.8586	75.5485	126.952	102.119	111.165	111.077	109.206	96.4413	113.675	117.625	131.383	153.811	166.579	145.814	141.196	152.765	141.349
	gene-GJ690_RS15555	NZ_PHGV01000010.1	178614	180587	+	1974	116.894	128.967	118.21	147.018	119.364	119.306	117.397	124.838	117.792	130.905	162.322	170.905	158.862	171.223	150.882	125.975	136.69	126.172
	gene-GJ690_RS15560	NZ_PHGV01000010.1	180605	181900	+	1296	99.2166	98.3467	87.1213	131.067	105.769	110.155	116.019	102.104	96.1149	116.171	137.427	144.854	144.085	164.075	134.677	144.524	157.28	146.726
	gene-GJ690_RS15565	NZ_PHGV01000010.1	181900	183333	+	1434	76.4025	74.9218	68.239	108.892	79.0561	68.4832	83.7749	66.3078	67.3864	88.0645	119.172	109.127	128.143	129.52	107.339	111.673	121.237	119.512
	gene-GJ690_RS15570	NZ_PHGV01000010.1	183353	185800	+	2448	77.2786	86.6856	65.4332	94.9031	67.4973	77.2612	68.387	66.6788	79.2562	97.6509	110.833	119.117	113.035	115.728	99.4267	109.392	110.976	110.464
	gene-GJ690_RS15575	NZ_PHGV01000010.1	185982	187490	-	1509	78.2082	105.249	77.4178	125.69	110.972	104.85	88.3427	93.9931	84.5491	116.267	128.508	123.499	138.215	152.948	124.289	175.907	179.588	166.15
	gene-GJ690_RS15580	NZ_PHGV01000010.1	187682	188008	+	327	126.048	111.219	120.621	146.752	147.285	172.406	78.2163	92.0806	103.891	147.523	151.013	158.401	143.648	173.273	135.277	188.709	200.271	188.586
	gene-GJ690_RS15585	NZ_PHGV01000010.1	188112	188942	+	831	92.8409	105.598	84.7838	172.325	146.23	170.7	95.1328	126.819	117.193	109.076	166.921	134.886	168.184	198.495	150.784	209.656	204.172	187.183
	gene-GJ690_RS15590	NZ_PHGV01000010.1	189017	189775	+	759	78.4407	89.2392	67.0414	134.479	111.29	103.031	83.7343	102.31	107.422	106.874	146.57	132.877	158.207	175.82	147.154	170.777	165.945	168.56
	gene-GJ690_RS15595	NZ_PHGV01000010.1	189817	192522	-	2706	85.2727	93.0938	87.9017	115.13	104.325	104.842	77.047	81.1118	82.0222	105.146	116.362	127.915	122.367	138.73	111.768	123.625	138.399	125.511
	gene-GJ690_RS15600	NZ_PHGV01000010.1	193154	195547	+	2394	53.8584	69.2682	51.188	100.544	73.6624	88.4996	77.052	81.7533	71.2682	84.5803	91.7789	96.8481	127.192	135.975	114.545	133.293	137.616	135.947
	gene-GJ690_RS15605	NZ_PHGV01000010.1	195560	197647	+	2088	42.3487	62.3212	42.8276	77.3388	70.9729	70.114	63.103	55.7852	57.4881	69.0161	85.2995	92.2719	108.285	116.193	99.1222	110.906	122.088	107.734
	gene-GJ690_RS15610	NZ_PHGV01000010.1	197679	198995	-	1317	64.1981	68.1503	52.3538	106.42	74.2645	80.0906	65.9119	104.086	69.3603	82.123	100.9	100.509	121.066	134.881	117.027	124.394	133.407	134.043
	gene-GJ690_RS15615	NZ_PHGV01000010.1	199374	199949	-	576	162.076	176.097	138	182.494	156.939	173.652	164.16	165.079	127.134	169.1	254.304	232.665	184.924	193.699	150.816	181.367	214.887	206.134
	gene-GJ690_RS15620	NZ_PHGV01000010.1	200008	200691	-	684	64.895	80.9754	46.6603	80.1804	84.4951	70.4578	57.789	62.5561	88.2969	72.3232	85.9848	87.7471	116.069	126.654	108.86	121.35	133.698	111.956
	gene-GJ690_RS15625	NZ_PHGV01000010.1	200729	201499	+	771	48.8907	64.914	34.3658	98.7956	117.246	76.6599	77.4048	95.5786	64.6251	83.2913	104.708	110.903	127.856	142.723	110.595	146.805	151.414	145.642
	gene-GJ690_RS15630	NZ_PHGV01000010.1	201576	201812	-	237	34.1882	42.2352	45.7354	54.6377	21.8848	34.5305	55.5945	26.7469	38.2247	64.8231	67.8924	79.7894	91.4224	100.614	68.4097	96.2238	110.953	93.2062
	gene-GJ690_RS15635	NZ_PHGV01000010.1	201823	204141	-	2319	50.2833	50.0703	34.4067	70.2918	63.5836	65.8746	52.4723	56.3788	61.2024	63.7312	72.7352	76.5806	102.776	112.921	90.1116	109.259	114.188	101.765
	gene-GJ690_RS15640	NZ_PHGV01000010.1	204160	204387	-	228	92.7071	89.2681	81.8757	60.1353	64.9962	47.8581	57.789	76.4575	79.4672	90.2917	92.4742	87.7471	132.028	125.695	100.959	127.969	143.248	151.787
	gene-GJ690_RS15645	NZ_PHGV01000010.1	204818	207154	-	2337	57.1317	65.9606	45.9947	83.4398	72.9226	76.2617	70.9719	66.7944	65.2536	78.8861	96.9851	97.6857	124.349	129.369	111.686	132.31	143.266	127.448
	gene-GJ690_RS15650	NZ_PHGV01000010.1	207251	207724	-	474	105.537	100.66	84.4834	98.0265	107.861	101.673	67.0404	85.2558	114.674	110.199	127.006	135.295	137.483	140.306	142.731	157.425	168.55	181.752
	gene-GJ690_RS15655	NZ_PHGV01000010.1	207951	208670	+	720	92.4753	104.268	78.6183	84.6349	74.0957	82.09	89.3464	99.0472	82.8335	107.541	106.731	121.804	104.063	146.452	104.529	125.297	127.944	135.249
	gene-GJ690_RS15660	NZ_PHGV01000010.1	208667	210019	+	1353	75.5086	79.1605	55.634	109.781	83.2413	94.7612	62.4396	76.1339	78.1163	81.3005	96.7801	100.671	121.267	125.309	109.031	122.572	130.229	125.579
	gene-GJ690_RS15665	NZ_PHGV01000010.1	210075	210371	-	297	155.386	137.058	134.832	110.282	89.813	116.342	93.9458	112.053	86.424	142.768	131.706	134.723	114.163	123.746	97.0481	126.469	116.171	141.316
	gene-GJ690_RS15670	NZ_PHGV01000010.1	210484	210741	-	258	155.662	153.896	131.873	103.333	83.2859	95.1598	81.1102	95.2082	128.749	157.203	139.787	161.461	121.805	141.604	121.028	145.586	140.224	142.699
	gene-GJ690_RS15675	NZ_PHGV01000010.1	210865	212487	-	1623	92.2501	94.9784	83.2963	110.291	98.1551	96.365	80.2273	81.5324	81.4013	117.944	118.114	121.917	139.207	162.558	123.822	148.57	160.163	160.377
	gene-GJ690_RS15680	NZ_PHGV01000010.1	212866	214584	+	1719	97.1402	93.3621	88.8035	112.994	109.053	111.084	89.724	106.019	95.7398	112.073	117.812	119.891	134.127	154.625	119.701	137.737	141.377	144.032
	gene-GJ690_RS15685	NZ_PHGV01000010.1	214635	215513	-	879	68.1328	70.983	50.3531	104.855	80.9236	92.0684	56.4316	87.441	72.1443	74.1063	94.6835	83.2467	108.384	128.422	112.719	126.097	141.957	126.7
	gene-GJ690_RS15690	NZ_PHGV01000010.1	215538	215939	-	402	57.8381	51.4597	31.4573	73.8976	70.0407	79.1683	59.7678	67.017	52.5828	64.2039	86.9534	75.6731	122.197	142.579	106.554	114.709	154.574	140.58
	gene-GJ690_RS15695	NZ_PHGV01000010.1	215950	216618	-	669	90.573	100.746	81.9112	107.027	81.9594	80.1928	66.0359	80.5406	99.3043	106.554	104.085	112.655	125.099	165.791	110.702	128.834	153.47	149.687
	gene-GJ690_RS15700	NZ_PHGV01000010.1	216679	218814	-	2136	62.6728	70.7617	52.5782	92.3614	79.4378	85.1409	75.1105	80.87	73.1612	92.4949	99.8773	94.0475	131.405	140.621	120.228	139.894	140.594	144.611
	gene-GJ690_RS15705	NZ_PHGV01000010.1	219138	219698	+	561	102.358	126.683	78.3589	135.778	129.436	137.773	102.235	112.995	95.5448	129.258	123.134	136.297	179.844	181.33	152.708	223.878	234.665	227.067
	gene-GJ690_RS15710	NZ_PHGV01000010.1	219794	222346	-	2553	52.9879	66.3918	49.4153	81.4524	68.7845	79.4261	55.8597	70.1439	59.1413	75.7021	93.6695	87.0592	110.395	124.25	100.277	154.022	155.287	145.362
	gene-GJ690_RS15715	NZ_PHGV01000010.1	222467	223246	+	780	56.0046	74.0036	55.2001	125.976	89.2948	96.7593	103.34	100.571	92.9155	82.3303	116.304	107.516	138.256	156.782	139.087	137.157	147.305	152.222
	gene-GJ690_RS15720	NZ_PHGV01000010.1	223246	223785	+	540	44.3621	44.4877	39.5879	56.4233	63.1186	67.3559	57.4113	49.8905	44.7371	62.5903	55.9983	67.4998	90.6625	107.763	71.1686	93.4684	104.526	105.336
	gene-GJ690_RS15725	NZ_PHGV01000010.1	223769	224239	+	471	32.91	40.379	24.9311	87.3303	61.3531	48.2646	44.4298	45.4229	56.0995	64.5836	52.4217	72.1515	87.4396	103.113	79.4697	86.8682	91.3904	94.9723
	gene-GJ690_RS15730	NZ_PHGV01000010.1	224229	224633	+	405	35.6636	37.0731	20.0727	62.0656	42.079	47.1491	55.4976	44.9992	35.4169	40.2095	52.0595	40.6014	79.636	96.6892	71.6628	67.9017	78.1619	73.6329
	gene-GJ690_RS15735	NZ_PHGV01000010.1	224545	225783	+	1239	85.5838	91.0221	78.4927	132.178	105.253	105.682	107.594	101.685	103.583	99.6926	107.7	109.712	152.449	160.323	127.302	140.887	153.296	149.465
	gene-GJ690_RS15740	NZ_PHGV01000010.1	226187	226708	+	522	154.547	116.972	119.398	192.617	129.171	142.841	99.48	125.991	108.468	165.403	158.375	148.055	158.427	172.666	119.253	236.107	227.812	227.458
	gene-GJ690_RS15745	NZ_PHGV01000010.1	226764	227852	+	1089	80.8739	87.9337	77.692	108.417	91.1738	94.3539	104.621	96.0458	83.1888	103.267	128.394	107.963	119.53	132.184	113.59	134.732	132.731	138.442
	gene-GJ690_RS15750	NZ_PHGV01000010.1	227949	229259	+	1311	75.2405	109.692	85.6652	105.164	107.95	104.733	78.0374	77.9685	76.588	119.53	139.24	137.761	110.77	124.985	103.058	140.057	129.801	129.742
	gene-GJ690_RS15755	NZ_PHGV01000010.1	229377	230213	+	837	85.862	90.4902	76.2621	110.116	86.7548	90.17	75.9311	80.4685	73.0586	113.066	107.389	116.565	121.924	132.776	106.657	132.825	143.077	145.814
	gene-GJ690_RS15760	NZ_PHGV01000010.1	230231	230908	+	678	64.43	47.7357	41.7442	67.4083	72.1286	52.3051	64.0162	63.1097	69.0357	64.3527	62.6042	71.1423	86.3581	86.1512	82.6626	94.2296	116.106	96.6567
	gene-GJ690_RS15765	NZ_PHGV01000010.1	230901	231659	+	759	53.3768	66.3799	43.6364	95.3397	73.2171	65.8916	60.2478	75.1663	56.695	82.1793	84.7985	92.0753	103.51	124.227	94.4109	116.208	125.562	121.751
	gene-GJ690_RS15770	NZ_PHGV01000010.1	231652	232656	+	1005	64.8488	75.3635	54.526	93.2247	64.8798	70.5729	64.7805	73.3245	66.8553	85.2994	85.8492	93.8074	115.532	115.151	89.0271	128.808	126.492	126.568
	gene-GJ690_RS15775	NZ_PHGV01000010.1	232763	232930	-	168	127.914	91.3587	73.4806	81.6122	70.5673	86.6004	69.2011	80.1811	58.4179	109.736	72.6583	112.56	80.7299	97.6634	95.3151	100.81	109.666	144.636
	gene-GJ690_RS15780	NZ_PHGV01000011.1	1	2125	-	2125	92.009	102.688	73.2537	109.328	82.9872	90.7165	86.8059	89.865	93.79	104.107	116.322	118.265	127.103	138.878	122.075	121.837	141.48	138.083
	gene-GJ690_RS15785	NZ_PHGV01000011.1	2104	2838	-	735	32.1132	25.4216	14.7473	68.3988	59.4782	58.146	33.7438	40.9665	42.1122	31.3532	41.8965	52.9475	72.685	78.5772	69.7162	71.6365	68.1353	60.1085
	gene-GJ690_RS15790	NZ_PHGV01000011.1	3335	3616	-	282	127.423	114.769	119.582	99.9412	68.3152	83.8366	82.4524	89.9152	88.3439	136.197	93.458	97.1842	93.8427	110.935	83.7556	112.384	131.26	156.666
	gene-GJ690_RS15795	NZ_PHGV01000011.1	5475	5551	+	77	91.5031	125.663	93.8466	108.816	86.6054	129.901	120.787	123.487	68.6308	83.7986	93.6752	85.4211	133.177	139.215	90.9826	113.241	130.512	136.269
	gene-GJ690_RS15800	NZ_PHGV01000011.1	5556	5632	+	77	41.1764	38.999	50.8336	29.6772	19.2456	11.8091	20.1312	20.5812	39.2176	43.8945	43.2347	49.829	68.7367	53.9812	38.9925	50.0875	67.431	62.1576
	gene-GJ690_RS15805	NZ_PHGV01000011.1	5795	7441	-	1647	66.7356	77.5901	51.0045	89.2597	71.9813	81.1583	68.2348	90.4475	74.7146	77.6082	92.4742	94.0155	115.487	131.233	103.788	123.6	128.541	129.763
	gene-GJ690_RS15810	NZ_PHGV01000011.1	7441	7989	-	549	46.2016	46.7972	42.778	72.1478	44.5384	62.9391	52.2349	53.4025	57.7549	63.8029	56.0909	76.3772	78.3305	101.214	82.0335	93.7687	94.8804	87.1792
	gene-GJ690_RS15815	NZ_PHGV01000011.1	8157	12041	-	3885	69.0972	76.8658	58.5907	103.326	74.3818	79.1107	86.1835	87.906	80.2547	86.8399	97.9727	97.2787	129.168	142.972	115.872	125.644	145.33	134.804
	gene-GJ690_RS15820	NZ_PHGV01000011.1	12587	13522	+	936	123.827	115.14	98.4337	100.911	91.828	86.4616	97.7097	111.746	120.177	120.475	108.776	125.025	121.044	159.868	112.698	135.437	154.606	153.402
	gene-GJ690_RS15825	NZ_PHGV01000011.1	13622	14347	+	726	51.9211	62.963	43.961	76.5911	59.1949	71.3917	80.0674	64.3943	53.0329	64.3302	82.539	80.4059	106.164	116.012	93.4639	116.178	122.964	114.608
	gene-GJ690_RS15830	NZ_PHGV01000011.1	14331	15083	-	753	45.8488	63.8071	39.9856	114.308	89.5446	76.0773	69.9915	68.3991	67.1725	78.3455	80.6847	96.8125	129.595	135.966	112.441	117.357	136.127	125.166
	gene-GJ690_RS15835	NZ_PHGV01000011.1	15080	16084	-	1005	37.1566	49.1357	33.5544	104.594	78.888	79.6207	60.1534	62.2864	68.3576	58.7007	75.3596	74.1733	116.519	121.246	109.74	107.785	119.993	104.038
	gene-GJ690_RS15840	NZ_PHGV01000011.1	16071	17126	-	1056	57.3801	62.2449	53.3182	88.7224	87.708	73.1921	81.4686	84.7904	71.4904	88.454	90.3725	93.9484	127.181	142.322	111.264	129.415	140.368	126.382
	gene-GJ690_RS15845	NZ_PHGV01000011.1	17313	18578	-	1266	69.5669	86.4453	63.0246	103.487	77.8415	86.19	83.8722	95.1354	77.5213	93.6832	103.65	101.095	142.012	165.025	134.864	142.518	159.684	148.458
	gene-GJ690_RS15850	NZ_PHGV01000011.1	18686	20161	+	1476	53.9409	60.3568	44.8781	84.6349	53.7144	64.6863	58.2865	58.5157	59.3312	67.6558	75.5582	89.125	118.109	124.353	104.149	121.56	131.405	116.86
	gene-GJ690_RS15855	NZ_PHGV01000011.1	20253	21464	-	1212	51.7385	62.7673	42.9775	96.157	72.7507	60.7703	69.7036	80.4146	75.3693	73.0126	85.6073	88.4136	109.583	133.751	100.907	104.733	122.024	118.621
	gene-GJ690_RS15860	NZ_PHGV01000011.1	21468	23360	-	1893	63.2739	74.0287	58.6913	97.7794	68.4984	64.8474	67.1467	82.0423	60.6184	90.8961	96.5776	105.107	119.789	130.936	102.354	121.179	139.619	123.305
	gene-GJ690_RS15865	NZ_PHGV01000011.1	23442	23915	-	474	101.821	68.9841	72.4144	101.24	73.4704	80.5713	71.9458	83.5842	87.5984	86.8629	84.8656	90.7749	107.125	110.768	109.371	120.634	133.214	126.993
	gene-GJ690_RS15870	NZ_PHGV01000011.1	23927	25354	-	1428	58.4678	67.0587	45.7541	89.6134	60.1898	72.5915	71.1008	66.0315	66.0836	73.5878	83.3433	85.4037	109.223	115.817	98.9595	111.789	123.154	113.053
	gene-GJ690_RS15875	NZ_PHGV01000011.1	25646	26371	+	726	88.3143	103.406	86.6778	118.559	101.04	107.714	85.4053	89.4972	99.8266	117.233	139.093	127.97	137.148	138.612	122.137	183.159	188.484	190.675
	gene-GJ690_RS15880	NZ_PHGV01000011.1	26396	27094	+	699	89.7097	88.3072	82.2724	112.241	82.6819	97.5649	92.0306	98.6221	89.6422	120.003	118.669	121.543	126.355	145.844	124.564	141.776	160.062	142.473
	gene-GJ690_RS15885	NZ_PHGV01000011.1	27129	28610	-	1482	64.895	75.6471	61.9655	105.879	96.9944	101.852	82.6305	85.0122	75.392	93.298	100.149	109.106	139.171	156.62	123.311	136.003	146.469	139.614
	gene-GJ690_RS15890	NZ_PHGV01000011.1	29154	29294	+	141	347.29	312.361	288.279	367.351	304.791	361.142	131.924	207.929	273.063	344.307	362.027	349.863	301.47	345.992	323.666	391.263	350.422	422.997
	gene-GJ690_RS15895	NZ_PHGV01000011.1	29698	30531	+	834	59.1369	69.6121	51.2649	86.766	79.9594	65.4176	65.0524	57.0056	65.1746	93.5784	86.154	87.4098	109.869	124.597	90.7208	137.123	133.349	134.42
	gene-GJ690_RS15900	NZ_PHGV01000011.1	30533	31351	+	819	46.0253	66.4057	36.028	87.425	68.7579	81.0491	62.4585	65.7896	57.1504	75.4085	87.0545	86.3337	121.372	137.831	106.313	128.374	137.837	126.767
	gene-GJ690_RS15905	NZ_PHGV01000011.1	31351	32136	+	786	51.5432	73.0142	43.2867	84.3118	77.3009	74.0401	63.1086	73.5923	66.2732	76.6199	86.474	96.2346	127.731	131.928	115.106	129.71	142.345	136.539
	gene-GJ690_RS15910	NZ_PHGV01000011.1	32126	32803	+	678	29.0974	33.9563	30.642	60.6675	46.9929	48.2817	33.1512	37.3984	32.2909	54.3825	70.3786	53.7609	76.3562	91.3139	76.4629	83.5948	98.0729	91.4981
	gene-GJ690_RS15915	NZ_PHGV01000011.1	32813	33625	-	813	48.5315	70.5894	41.8491	85.2595	83.8476	60.3966	71.4993	67.2498	52.0007	76.3429	81.2135	90.3418	94.1933	115.168	104.636	110.552	105.891	112.532
	gene-GJ690_RS15920	NZ_PHGV01000011.1	33629	34414	-	786	42.5792	57.3077	37.5406	90.1265	96.1547	91.3932	72.9693	69.5599	61.4708	56.6831	86.8269	83.3336	127.31	141.669	109.503	119.256	132.117	130.684
	gene-GJ690_RS15925	NZ_PHGV01000011.1	34411	35079	-	669	65.2968	82.2923	62.1085	128.66	83.0669	99.2216	83.4138	100.676	72.2213	95.9905	100.768	88.4855	134.741	152.057	109.805	136.102	145.709	137.58
	gene-GJ690_RS15930	NZ_PHGV01000011.1	35144	35821	-	678	42.607	56.1018	47.0733	83.1369	64.4786	73.7636	62.873	45.5793	69.0357	72.0569	79.3805	78.4182	94.8964	107.77	87.091	114.757	120.553	105.616
	gene-GJ690_RS15935	NZ_PHGV01000011.1	35832	37934	-	2103	64.8288	71.3961	49.3944	80.4092	67.648	67.8844	74.8149	85.1533	69.6425	91.4625	83.7676	92.135	120.568	127.223	105.554	124.866	135.792	135.239
	gene-GJ690_RS15940	NZ_PHGV01000011.1	38055	38681	-	627	96.0782	90.4655	80.6752	127.56	98.0852	105.868	110.015	115.002	116.793	121.532	116.81	119.764	148.779	174.455	144.295	147.626	173.634	172.338
	gene-GJ690_RS15945	NZ_PHGV01000011.1	39192	39401	-	210	244.923	136.641	143.377	137.834	91.7376	168.871	151.32	150.929	147.393	175.578	155.885	159.215	181.15	202.098	183.958	198.826	225.712	227.911
	gene-GJ690_RS15950	NZ_PHGV01000011.1	39495	40079	-	585	90.9322	80.9905	54.042	128.905	102.594	113.469	107.315	120.55	114.854	107.673	120.928	117.588	158.612	186.606	138.916	154.785	170.353	155.132
	gene-GJ690_RS15955	NZ_PHGV01000011.1	40054	41835	-	1782	46.0622	63.8481	40.0441	81.2153	69.0229	67.3559	72.1991	73.3683	64.3943	69.4873	76.1277	75.2049	113.607	127.92	102.552	106.426	123.879	111.255
	gene-GJ690_RS15960	NZ_PHGV01000011.1	41997	42749	+	753	48.188	63.8071	42.7845	81.9374	84.6246	85.7379	77.1965	77.8698	72.1854	78.7536	81.0531	71.6995	127.178	147.006	111.378	128.046	145.247	123.944
	gene-GJ690_RS15965	NZ_PHGV01000011.1	42750	43772	+	1023	35.1254	44.6834	29.4322	69.2467	52.1495	66.6646	41.6695	63.5142	36.1603	43.5512	63.9997	61.3486	93.7739	110.559	89.8086	96.8733	110.186	98.0692
	gene-GJ690_RS15970	NZ_PHGV01000011.1	43765	46836	+	3072	47.0175	57.9991	39.9887	94.9663	65.8468	69.2634	65.5969	67.837	64.1403	63.8127	87.5073	87.9631	118.61	129.607	105.749	119.759	134.504	115.83
	gene-GJ690_RS15975	NZ_PHGV01000011.1	46924	47736	-	813	157.294	158.005	154.064	120.862	109.366	106.253	120.119	125.728	135.573	181.787	179.147	204.955	192.862	190.243	191.545	132.415	133.085	124.08
	gene-GJ690_RS15980	NZ_PHGV01000011.1	47758	48426	-	669	46.8663	65.3351	45.4562	63.7608	81.9594	70.6784	57.9262	67.512	67.7075	65.2184	97.8651	84.389	106.557	114.779	102.026	115.8	119.421	115.292
	gene-GJ690_RS15985	NZ_PHGV01000011.1	48419	49441	-	1023	45.112	68.4928	39.7334	75.2034	72.4298	63.1091	53.7915	68.1615	69.3688	72.9858	79.7285	85.9952	116.732	126.598	103.505	117.199	124.267	117.503
	gene-GJ690_RS15990	NZ_PHGV01000011.1	50014	51435	+	1422	282.92	333.423	273.777	219.086	168.305	168.816	227.828	210.632	185.284	287.814	425.889	412.245	211.458	235.843	181.863	237.258	207.065	221.365
	gene-GJ690_RS15995	NZ_PHGV01000011.1	51744	51980	+	237	23652.3	19629.5	22171.5	5717.68	12777.6	11725	2037.38	2102.98	2131.03	30806.5	28112.2	26122.4	17454.7	16212.7	20210.4	7243.67	5011.27	5548.1
	gene-GJ690_RS16000	NZ_PHGV01000011.1	52050	53051	-	1002	123.054	100.897	101.265	121.631	92.4348	62.6168	124.534	83.0336	87.3981	118.06	134.005	141.132	115.877	141.041	105.674	118.651	127.874	121.068
	gene-GJ690_RS16005	NZ_PHGV01000011.1	53175	53591	-	417	168.963	146.425	142.964	169.879	108.389	128.655	150.55	148.215	121.297	175.367	139.709	166.933	143.186	179.42	160.321	172.107	187.573	185.406
	gene-GJ690_RS16010	NZ_PHGV01000011.1	53604	54824	-	1221	94.3471	78.4274	67.5667	86.7144	75.8556	64.046	107.276	103.833	106.347	81.0304	106.334	109.758	115.955	134.556	119.835	123.188	122.222	110.359
	gene-GJ690_RS16015	NZ_PHGV01000011.1	54821	56092	-	1272	70.3466	79.2175	60.597	88.6271	85.047	67.197	108.459	103.408	82.4972	82.6127	109.05	98.2477	125.089	129.161	110.467	138.814	136.02	128.8
	gene-GJ690_RS16020	NZ_PHGV01000011.1	56067	56813	-	747	117.901	113.453	111.247	102.989	87.2881	110.772	210.623	175.023	170.796	142.319	166.379	166.564	166.726	186.844	154.609	186.091	199.104	185.314
	gene-GJ690_RS16025	NZ_PHGV01000011.1	56830	58317	-	1488	93.2803	100.68	77.2963	127.976	99.0931	95.9414	161.469	132.595	130.897	103.453	145.982	141.082	137.387	156.429	132.634	177.714	181.222	173.443
	gene-GJ690_RS16030	NZ_PHGV01000011.1	58326	58694	-	369	131.75	147.388	132.186	125.92	126.505	110.891	283.556	257.684	225.049	167.37	153.372	203.502	163.605	149.401	151.884	219.489	219.235	251.928
	gene-GJ690_RS16035	NZ_PHGV01000011.1	59193	60068	-	876	55.8994	73.8923	63.9303	99.9967	73.5882	80.9655	79.6287	81.4087	82.733	95.4054	109.576	105.119	128.957	135.355	122.473	169.598	157.93	155.293
	gene-GJ690_RS16040	NZ_PHGV01000011.1	60191	61042	+	852	46.31	53.2599	34.6326	59.9	53.9194	55.4975	66.4071	62.3114	39.8735	73.209	81.729	77.1998	100.365	112.978	91.1534	103.523	110.677	113.863
	gene-GJ690_RS16045	NZ_PHGV01000011.1	61111	61299	-	189	2266.57	2039.02	2150.65	1442.82	2050.37	1775.31	980.093	1119.39	1062.51	2245.12	2410.2	2037.32	1796.62	1351.95	1602.35	1829.44	1515.38	1936.27
	gene-GJ690_RS16050	NZ_PHGV01000011.1	61377	61787	-	411	118.286	138.821	117.213	146.412	191.098	152.657	130.118	148.45	128.578	162.228	184.948	185.374	158.959	195.346	161.688	179.924	177.678	169.302
	gene-GJ690_RS16055	NZ_PHGV01000011.1	61784	64840	-	3057	56.6978	66.3605	48.7537	98.1731	78.0465	81.2038	73.7783	81.9075	68.1593	76.0866	92.0204	93.684	114.107	125.234	102.078	125.777	134.069	128.803
	gene-GJ690_RS16060	NZ_PHGV01000011.1	65054	66163	+	1110	127.268	133.163	127.489	122.835	131.503	109.772	133.365	119.214	111.54	153.631	198.195	194.064	187.302	196.889	158.867	179.618	178.656	176.951
	gene-GJ690_RS16065	NZ_PHGV01000011.1	66349	66456	+	108	352.287	268.78	323.394	282.116	185.239	227.326	172.234	242.115	237.666	384.077	269.716	241.071	199.09	241.048	187.188	248.421	248.133	291.463
	gene-GJ690_RS16070	NZ_PHGV01000011.1	66639	67193	+	555	163.131	130.457	142.679	80.975	93.4541	93.388	118.702	114.217	78.8945	160.551	112.469	117.525	113.543	121.011	100.982	123.573	132.181	142.291
	gene-GJ690_RS16075	NZ_PHGV01000011.1	67190	67546	+	357	113.482	91.5924	93.6166	78.9451	87.1714	101.883	62.9595	71.0255	88.8163	104.142	91.6971	83.6764	79.6874	80.2755	70.6453	89.7134	91.0169	114.987
	gene-GJ690_RS16080	NZ_PHGV01000011.1	67549	68037	+	489	150.568	98.9374	117.604	127.731	66.671	100.414	90.3436	64.8162	109.613	135.723	112.331	118.255	122.78	142.265	97.0109	122.763	137.691	160.742
	gene-GJ690_RS16085	NZ_PHGV01000011.1	68258	70633	-	2376	67.7589	73.5845	58.5455	116.373	84.8234	84.1949	85.7908	81.3721	86.424	85.997	106.018	112.346	124.048	139.399	109.095	120.47	136.967	123.109
	gene-GJ690_RS16090	NZ_PHGV01000011.1	70906	71262	+	357	120.389	95.3308	101.207	121.618	101.7	89.1475	91.1827	130.953	88.8163	130.823	101.022	118.222	116.751	144.618	114.378	132.456	139.34	150.05
	gene-GJ690_RS16095	NZ_PHGV01000011.1	71310	72521	+	1212	68.5971	82.038	55.1504	114.383	86.8118	94.5317	79.9353	83.6835	83.4668	86.449	100.028	110.121	148.476	156.133	128.156	143.196	162.653	157.806
	gene-GJ690_RS16100	NZ_PHGV01000011.1	72761	73996	+	1236	88.0717	77.7455	77.7088	131.266	91.1209	94.1675	80.8914	88.4694	76.9598	97.6972	107.512	107.983	148.938	159.827	134.089	146.927	152.855	154.444
	gene-GJ690_RS16105	NZ_PHGV01000011.1	74018	74884	+	867	57.2923	68.8867	48.2718	62.378	81.1891	69.2204	53.6369	78.598	47.8911	75.8408	84.4747	91.3531	98.2467	106.986	93.0394	115.077	125.376	123.358
	gene-GJ690_RS16110	NZ_PHGV01000011.1	74920	75678	+	759	61.2673	78.2491	66.248	115.411	81.0269	95.8424	89.8612	82.4741	82.5559	98.777	105.633	113.018	128.352	156.22	126.321	159.731	167.49	161.042
	gene-GJ690_RS16115	NZ_PHGV01000011.1	75835	77430	+	1596	60.9218	77.5608	54.1436	83.044	89.602	62.6714	67.9871	84.4011	74.264	93.1795	90.2145	88.0905	121.25	126.928	102.84	116.412	130.13	117.877
	gene-GJ690_RS16120	NZ_PHGV01000011.1	77444	78595	+	1152	55.3506	60.8231	45.216	79.3452	55.3145	60.7782	49.7864	55.7141	72.0862	68.2803	76.821	75.4139	101.076	106.345	88.092	104.803	118.202	111.216
	gene-GJ690_RS16125	NZ_PHGV01000011.1	78649	79539	-	891	75.9137	75.6441	83.1296	88.9094	70.6861	66.3353	77.4183	80.9275	78.7983	103.11	97.1446	99.658	111.565	131.849	104.012	124.775	132.338	147.72
	gene-GJ690_RS16130	NZ_PHGV01000011.1	80047	80811	+	765	65.3918	76.327	48.8043	109.527	94.92	92.7134	91.1827	91.1493	85.8558	88.3627	105.167	115.356	142.48	154.995	125.853	132.832	158.294	142.694
	gene-GJ690_RS16135	NZ_PHGV01000011.1	80833	81768	+	936	58.7145	75.2156	42.7833	112.304	75.204	61.2032	77.8365	88.8885	74.2034	76.1588	85.3608	100.43	131.47	128.315	113.981	115.014	127.407	118.395
	gene-GJ690_RS16140	NZ_PHGV01000011.1	81829	83118	+	1290	58.4414	71.3873	37.8115	96.2476	75.8189	78.2425	67.2914	79.2378	67.886	67.6451	87.0978	86.2544	108.47	137.704	105.201	113.609	129.967	117.87
	gene-GJ690_RS16145	NZ_PHGV01000011.1	83115	83408	+	294	40.7407	66.9586	36.8683	67.3625	47.885	52.5788	47.4522	67.3791	53.9242	56.4358	69.8275	67.1166	93.3879	104.174	72.848	80.9903	101.975	90.1627
	gene-GJ690_RS16150	NZ_PHGV01000011.1	83490	85115	+	1626	58.0645	73.8726	47.5895	84.3226	67.4426	73.2588	63.3961	79.4327	56.1793	82.3899	88.8912	94.8926	117.182	133.601	102.789	125.093	135.97	129.174
	gene-GJ690_RS16155	NZ_PHGV01000011.1	85209	87587	-	2379	158.744	161.009	166.809	253.584	235.773	235.448	195.799	192.849	181.198	180.043	252.584	217.036	234.088	249.204	217.83	608.075	492.331	507.058
	gene-GJ690_RS16160	NZ_PHGV01000011.1	87917	88750	+	834	86.5933	78.4136	71.8431	115.079	90.6207	94.8555	78.9922	107.361	92.3306	103.894	117.755	116.985	134.46	141.909	117.601	147.176	157.649	169.294
	gene-GJ690_RS16165	NZ_PHGV01000011.1	88906	89952	+	1047	61.238	72.9777	60.3908	98.2153	79.9696	81.6377	83.6494	75.6808	72.826	77.1822	104.663	103.917	139.648	147.516	127.515	146.704	140.455	150.677
	gene-GJ690_RS16170	NZ_PHGV01000011.1	90131	90319	+	189	83.8778	82.9731	73.2815	124.937	86.249	101.034	69.7137	109.004	87.8765	94.2919	137.977	101.503	126.892	177.096	146.15	143.729	153.311	165.577
	gene-GJ690_RS16175	NZ_PHGV01000011.1	90395	92377	+	1983	43.3475	51.4873	38.7182	88.7322	68.3788	67.4068	54.7188	65.532	65.4813	68.9517	82.6812	80.9878	121.859	130.84	102.857	123.29	128.975	121.143
	gene-GJ690_RS16180	NZ_PHGV01000011.1	92424	93452	+	1029	42.4525	51.2322	36.8683	61.4405	51.1253	53.9043	51.2183	53.9032	52.09	63.3036	78.1852	71.1116	111.873	107.151	85.2	108.041	112.636	100.896
	gene-GJ690_RS16185	NZ_PHGV01000011.1	93449	94270	+	822	34.7144	48.3033	25.2741	60.2329	39.6619	51.9919	58.459	44.3423	53.2682	54.9482	66.4869	63.3471	88.1317	99.0036	80.3569	93.6339	104.121	93.1608
	gene-GJ690_RS16190	NZ_PHGV01000011.1	94270	95262	+	993	34.4127	31.2489	23.0442	75.9413	65.6639	52.1957	42.1479	52.6656	31.1707	50.4367	58.9488	60.4421	101.937	109.934	94.5376	92.7076	108.286	92.5045
	gene-GJ690_RS16195	NZ_PHGV01000011.1	95255	96034	+	780	50.1331	69.7259	51.7259	97.6556	81.6953	80.4385	70.5497	80.2536	63.8794	74.0579	106.701	79.407	121.504	125.37	119.84	117.164	130.341	120.125
	gene-GJ690_RS16200	NZ_PHGV01000011.1	96031	97473	-	1443	71.5316	87.8656	67.396	115.603	107.318	102.084	79.4926	72.4836	80.5686	87.7281	116.698	117.183	107.4	111.581	97.6534	116.67	121.294	114.685
	gene-GJ690_RS16205	NZ_PHGV01000011.1	97535	98248	-	714	144.566	120.565	116.388	115.217	119.342	150.277	105.294	86.5623	96.2177	151.049	134.826	148.929	125.091	130.831	111.294	136.684	152.242	166.551
	gene-GJ690_RS16210	NZ_PHGV01000011.1	98567	99031	-	465	90.1551	88.9754	88.0611	90.0952	90.827	60.6203	81.6722	88.61	87.6703	97.1342	109.776	115.518	126.271	148.196	126.984	181.387	195.585	168.247
	gene-GJ690_RS16215	NZ_PHGV01000011.1	99109	99858	-	750	84.5488	85.8613	87.1157	133.046	113.613	111.541	129.175	108.82	111.731	100.372	121.326	125.336	146.432	167.721	132.64	139.513	151.857	138.184
	gene-GJ690_RS16220	NZ_PHGV01000011.1	99858	100409	-	552	114.876	116.055	110.727	115.913	88.5927	87.3064	81.4367	84.6926	105.308	118.006	123.634	132.561	119.853	134.747	97.9052	127.282	133.81	127.057
	gene-GJ690_RS16225	NZ_PHGV01000011.1	100476	101456	-	981	36.9883	51.6983	44.8107	115.694	95.9241	88.057	59.2548	58.1562	59.2561	69.5332	90.4946	88.8388	129.149	144.952	124.667	132.985	147.855	133.042
	gene-GJ690_RS16230	NZ_PHGV01000011.1	101736	102035	-	300	1527.75	1562.63	1769.41	550.973	671.801	757.754	524.452	530.893	505.809	1574.2	1332.55	1605.07	1003.41	837.145	903.396	356.608	345.587	340.552
	gene-GJ690_RS16235	NZ_PHGV01000011.1	102040	104427	-	2388	154.752	153.555	150.672	144.177	132.491	122.611	116.842	109.499	97.6868	142.179	168.219	172.263	136.793	153.264	126.065	130.117	129.335	127.038
	gene-GJ690_RS16240	NZ_PHGV01000011.1	104443	105426	-	984	69.8129	86.1271	62.1154	113.019	94.8787	90.5608	102.395	96.6314	86.6952	108.666	103.47	113.634	141.025	148.957	127.135	146.383	164.426	150.97
	gene-GJ690_RS16245	NZ_PHGV01000011.1	105627	105671	-	45	266.172	326.243	254.255	355.466	230.52	262.688	189.457	193.692	318.752	416.51	369.897	328.871	323.445	466.701	346.947	476.968	524.801	564.519
	gene-GJ690_RS16250	NZ_PHGV01000011.1	105797	106153	-	357	1647.95	1905.68	1993.78	1655.71	1658.33	1653.05	1478.46	1247.38	1144.04	1694.67	1945.84	1865.45	1065.59	856.681	910.539	1934.71	1208.55	1368.5
	gene-GJ690_RS16255	NZ_PHGV01000011.1	106209	106406	-	198	1428.72	1565.5	1763.97	1261.83	1279.84	1207.81	1256.53	900.429	968.457	1545.62	1723.38	1753.7	988.21	818.715	787.505	2043.54	1390.67	1555.4
	gene-GJ690_RS16260	NZ_PHGV01000011.1	106503	107045	-	543	2256.45	2174.61	2427.03	2144.86	2368.88	2084.87	1394.52	1272.47	1297.16	2136.68	2601.03	2386.29	1327.14	1155.47	1162.63	2908.69	1984.89	2638.85
	gene-GJ690_RS16265	NZ_PHGV01000011.1	107049	108977	-	1929	325.623	297.161	334.962	261.012	260.43	230.037	240.672	227.978	205.857	300.731	411.891	383.172	208.012	205.157	181.899	338.498	277.76	288.1
	gene-GJ690_RS16270	NZ_PHGV01000011.1	109283	109390	+	108	166.358	197.723	156.121	112.847	116.632	151.551	179.41	154.073	118.833	244.671	218.342	190.319	237.376	289.662	220.549	268.605	361.344	306.804
	gene-GJ690_RS16275	NZ_PHGV01000011.1	109577	109810	-	234	394.441	309.418	386.014	143.228	253.319	233.155	245.102	203.174	229.063	463.518	394.794	392.35	270.008	274.86	246.353	220.712	207.573	196.669
	gene-GJ690_RS16280	NZ_PHGV01000011.1	110076	110834	-	759	90.9726	80.4472	67.8348	96.3433	74.1933	74.2778	77.6074	61.5946	69.6254	87.0371	99.0534	84.8537	116.803	121.345	98.8941	117.534	136.816	129.27
	gene-GJ690_RS16285	NZ_PHGV01000011.1	111122	112051	+	930	89.7763	91.1281	72.1971	95.0095	86.8434	87.0195	89.1727	96.2782	90.9173	108.367	132.745	125.537	130.895	145.138	123.541	155.604	160.826	154.391
	gene-GJ690_RS16290	NZ_PHGV01000011.1	112315	113175	+	861	112.928	126.333	103.861	149.512	107.572	127.788	103.52	107.675	111.356	129.185	156.916	157.879	153.872	167.187	147.157	141.976	163.794	140.039
	gene-GJ690_RS16295	NZ_PHGV01000011.1	113244	113780	-	537	224.361	284.572	196.242	292.203	215.25	199.81	256.908	237.566	246.023	304.973	261.924	296.515	260.263	282.726	241.536	266.671	286.011	302.347
	gene-GJ690_RS16300	NZ_PHGV01000011.1	113951	114619	+	669	109.53	130.171	93.1628	130.937	119.616	138.638	114.694	119.627	95.919	136.408	194.901	179.429	177.512	198.165	159.471	198.765	212.805	202.243
	gene-GJ690_RS16305	NZ_PHGV01000011.1	114769	115530	+	762	72.1217	91.953	67.9629	105.96	82.6527	62.0523	83.4046	75.9102	90.1567	94.7591	106.309	107.538	137.18	166.802	118.731	139.957	154.741	155.093
	gene-GJ690_RS16310	NZ_PHGV01000011.1	115626	116213	+	588	73.6927	80.5772	77.3211	112.703	89.4693	74.2289	81.7233	80.8549	79.6024	100.853	114.649	113.725	133.893	146.588	135.824	138.311	153.817	139.001
	gene-GJ690_RS16315	NZ_PHGV01000011.1	116349	117740	+	1392	69.3438	76.703	53.6427	100.686	83.0383	83.6142	96.3248	97.9087	90.5709	96.4606	116.589	107.301	128.682	143.801	114.173	190.572	195.645	204.58
	gene-GJ690_RS16320	NZ_PHGV01000011.1	117805	118068	-	264	193.491	170.621	177.918	262.56	213.306	230.77	120.368	186.089	180.156	222.299	221.728	202.43	189.832	217.109	181.965	215.957	206.825	244.048
	gene-GJ690_RS16325	NZ_PHGV01000011.1	118260	120518	+	2259	96.376	98.0739	73.7067	111.947	95.1207	86.9454	98.4684	99.968	98.9207	93.3073	106.966	105.305	127.911	137.612	108.72	124.705	133.384	128.426
	gene-GJ690_RS16330	NZ_PHGV01000011.1	120556	121314	-	759	62.6597	74.2927	47.2067	98.3504	66.3835	69.4857	101.094	103.354	79.5719	85.8227	101.246	94.2418	110.919	138.062	97.8392	130.568	122.693	115.445
	gene-GJ690_RS16335	NZ_PHGV01000011.1	121327	122682	-	1356	85.2139	75.2945	62.6163	102.236	80.8714	88.5164	104.598	98.755	90.7485	96.3024	102.704	99.0333	124.536	139.068	112.48	128.484	142.292	146.207
	gene-GJ690_RS16340	NZ_PHGV01000011.1	122806	123648	-	843	106.146	81.1386	85.0056	93.0682	65.0425	87.3709	86.4234	93.995	75.2252	105.701	101.031	104.357	109.088	131.571	102.811	137.051	138.482	151.546
	gene-GJ690_RS16345	NZ_PHGV01000011.1	123659	124006	-	348	85.0348	57.5272	70.0816	105.064	68.134	83.6142	62.3606	43.262	49.8954	78.5812	86.0967	81.1153	76.9955	98.6962	86.8518	110.826	119.842	107.91
	gene-GJ690_RS16350	NZ_PHGV01000011.1	124061	125419	-	1359	72.3238	66.2896	58.7117	102.571	85.5999	87.6519	90.1092	109.615	81.66	92.2462	92.4742	90.1432	118.054	131.356	110.023	126.473	138.158	135.319
	gene-GJ690_RS16355	NZ_PHGV01000011.1	125505	125825	-	321	162.425	150.718	141.635	144.749	110.797	87.8145	118.31	135.766	110.536	173.253	150.379	138.31	163.337	166.289	131.57	218.877	256.713	253.471
	gene-GJ690_RS16360	NZ_PHGV01000011.1	126124	126465	-	342	588.175	587.316	680.537	387.539	411.643	502.51	419.254	423.992	350.98	772.646	722.759	859.04	730.265	715.787	763.19	394.695	438.804	403.689
	gene-GJ690_RS16365	NZ_PHGV01000011.1	126800	127630	+	831	126.755	121.659	95.6535	167.742	145.338	146.627	122.18	138.261	131.728	142.353	164.918	144.45	173.359	181.12	164.754	195.531	193.087	207.342
	gene-GJ690_RS16370	NZ_PHGV01000011.1	127762	128649	+	888	107.908	108.965	117.656	115.801	89.282	98.3032	66.3333	73.17	66.3122	122.835	127.152	125.302	117.157	119.237	96.0235	140.87	134.105	138.062
	gene-GJ690_RS16375	NZ_PHGV01000011.1	128609	129184	-	576	70.9467	82.8352	58.0228	126.952	92.6196	89.9833	72.6612	67.4071	66.8435	96.0192	104.997	116.095	116.582	138.248	113.981	129.257	139.575	138.701
	gene-GJ690_RS16380	NZ_PHGV01000011.1	129527	130012	-	486	115.254	127.01	100.983	112.847	91.4762	129.099	124.391	128.802	118.056	128.342	129.007	149.436	150.764	189.957	150.327	171.825	186.1	211.732
	gene-GJ690_RS16385	NZ_PHGV01000011.1	130359	131324	-	966	64.1848	65.6263	58.5975	86.7376	81.3059	58.3612	101.896	75.4645	89.8737	85.2444	112.003	102.134	115.744	140.182	114.171	116.65	123.45	105.19
	gene-GJ690_RS16390	NZ_PHGV01000011.1	131317	132660	-	1344	67.1023	78.6976	69.8962	88.4132	77.183	72.3925	100.342	110.249	95.4908	95.1047	116.006	116.231	128.971	143.402	130.314	122.394	131.101	114.777
	gene-GJ690_RS16395	NZ_PHGV01000011.1	132657	134135	-	1479	40.9691	45.7962	33.7939	66.4375	41.5818	43.6515	66.5529	63.7545	59.7213	52.1451	64.9008	66.8935	88.0109	95.8488	89.863	86.2797	93.4274	81.026
	gene-GJ690_RS16400	NZ_PHGV01000011.1	134132	135166	-	1035	65.0114	65.4421	60.5092	97.1461	54.4084	67.6487	81.6239	79.6206	91.9056	88.1707	101.856	88.97	109.147	149.649	109.46	128.963	144.672	123.789
	gene-GJ690_RS16405	NZ_PHGV01000011.1	135163	136383	-	1221	62.321	83.8927	67.5667	87.3382	81.3172	83.4088	103.467	101.237	93.9809	104.937	118.603	117.165	123.947	147.457	124.261	124.012	133.333	130.863
	gene-GJ690_RS16410	NZ_PHGV01000011.1	136828	137634	+	807	101.714	103.364	97.0059	148.19	110.18	114.931	135.418	115.862	100.097	132.499	146.446	148.067	164.373	185.694	142.866	185.138	199.244	186.135
	gene-GJ690_RS16415	NZ_PHGV01000011.1	137843	138514	+	672	85.9748	85.4005	79.7533	113.35	83.7987	90.6598	94.5749	104.943	83.1331	87.789	113.116	117.454	152.353	167.004	131.058	140.735	157.52	152.306
	gene-GJ690_RS16420	NZ_PHGV01000011.1	138511	139218	+	708	72.6467	73.0466	52.3082	98.9798	92.0964	84.7657	83.1978	74.9849	68.243	91.1368	85.4211	87.8693	107.462	125.142	103.756	107.763	116.864	111.021
	gene-GJ690_RS16425	NZ_PHGV01000011.1	139245	140414	+	1170	38.2397	53.043	37.0574	69.661	55.0968	57.5116	56.3073	64.3384	52.265	69.3308	68.0515	66.7581	99.6628	101.717	93.0666	106.63	111.087	102.74
	gene-GJ690_RS16430	NZ_PHGV01000011.1	140387	141922	+	1536	48.6229	62.9953	43.5171	92.2388	82.9718	86.4313	62.5694	74.2854	55.0476	73.0146	91.9324	87.9631	137.185	149.69	125.231	137.008	147.426	127.995
	gene-GJ690_RS16435	NZ_PHGV01000011.1	141922	142554	+	633	38.4009	48.4937	31.8691	66.1837	46.8219	60.333	39.1812	50.0713	48.8981	54.8508	69.6843	71.0043	102.165	108.173	88.5391	100.399	102.134	96.2578
	gene-GJ690_RS16440	NZ_PHGV01000011.1	142643	143950	+	1308	39.5919	48.9773	40.0534	64.0585	61.7464	67.4331	56.8846	50.2809	62.9116	57.3179	82.2936	80.8769	110.139	125.105	107.12	112.943	119.599	111.322
	gene-GJ690_RS16445	NZ_PHGV01000011.1	143958	144581	-	624	37.8257	52.4014	27.021	67.1382	62.9339	67.0321	48.4408	57.1426	55.6525	50.2254	73.8015	78.6164	119.012	123.757	107.138	120.389	122.396	110.921
	gene-GJ690_RS16450	NZ_PHGV01000011.1	144574	145143	-	570	42.0272	55.0243	36.9761	88.1985	77.9955	74.9777	55.7494	65.3364	78.1428	87.866	84.2002	105.297	114.037	130.492	110.616	122.38	121.357	123.367
	gene-GJ690_RS16455	NZ_PHGV01000011.1	145223	145630	+	408	63.0317	65.4231	59.7755	110.15	74.4589	75.7754	79.7848	66.0315	51.8095	86.6055	103.354	112.848	119.184	121.179	116.27	125.352	143.68	137.61
	gene-GJ690_RS16460	NZ_PHGV01000011.1	145596	145871	-	276	141.681	177.709	156	135.232	134.231	151.551	168.49	143.547	147.705	200.388	206.057	215.474	177.383	172.001	166.076	162.216	179.02	176.746
	gene-GJ690_RS16465	NZ_PHGV01000011.1	146109	147452	+	1344	69.7234	87.1383	69.2241	141.121	110.261	108.927	93.4215	79.002	79.2012	109.279	142.014	148.449	132.54	142.426	120.782	177.291	167.365	159.017
	gene-GJ690_RS16470	NZ_PHGV01000011.1	147471	149411	-	1941	56.0828	67.3848	52.5863	76.1321	73.2941	76.8294	57.1007	62.0512	65.7314	82.158	94.904	94.177	100.636	119.809	100.854	124.834	125.639	118.738
	gene-GJ690_RS16475	NZ_PHGV01000011.1	149416	150459	-	1044	44.2046	50.4961	46.1443	83.9053	70.9729	70.5495	66.0725	62.2366	54.9572	65.3372	93.2714	78.7527	94.8978	105.821	88.3856	113.717	109.574	99.7993
	gene-GJ690_RS16480	NZ_PHGV01000011.1	150576	151127	-	552	83.6043	92.4813	74.7274	149.031	159.735	123.547	122.155	101.918	114.882	114.11	140.219	123.625	183.975	193.402	157.373	189.556	193.584	187.417
	gene-GJ690_RS16485	NZ_PHGV01000011.1	151301	153157	+	1857	59.7579	78.698	55.2892	118.133	90.9737	97.9326	82.2215	96.4337	79.6812	94.6438	109.804	115.999	144.2	147.493	132.04	154.049	165.055	156.128
	gene-GJ690_RS16490	NZ_PHGV01000011.1	153214	154230	+	1017	63.7373	68.8969	53.8826	83.1369	54.6429	59.905	70.1129	65.4471	58.6432	77.9483	78.0166	89.4668	100.345	109.706	86.0085	109.316	122.035	102.63
	gene-GJ690_RS16495	NZ_PHGV01000011.1	154244	154882	+	639	59.5414	68.4025	59.3701	88.211	80.0095	92.4958	94.6074	62.0014	70.8863	92.8035	101.157	108.509	123.466	145.159	123.731	120.187	131.843	137.125
	gene-GJ690_RS16500	NZ_PHGV01000011.1	155041	155385	+	345	243.027	230.176	250.473	234.034	227.656	229.303	224.653	190.63	218.823	257.387	243.649	283.592	203.751	220.034	189.718	221.149	217.979	239.574
	gene-GJ690_RS16505	NZ_PHGV01000011.1	155447	155722	-	276	187.631	218.812	197.455	256.664	249.67	260.272	176.914	152.159	221.558	290.562	265.361	258.172	245.1	264.739	210.315	340.229	367.142	338.818
	gene-GJ690_RS16510	NZ_PHGV01000011.1	155764	156177	-	414	185.504	191.007	175.273	174.789	211.191	230.621	136.664	143.547	142.235	238.239	217.113	198.594	181.778	209.783	170.186	259.222	278.745	258.782
	gene-GJ690_RS16515	NZ_PHGV01000011.1	156519	157514	+	996	619.685	335.333	606.415	359.443	310.22	304.927	333.833	302.313	317.59	363.716	280.487	290.294	166.892	218.327	186.094	160.781	163.454	155.62
	gene-GJ690_RS16520	NZ_PHGV01000011.1	157591	158475	+	885	50.5542	68.6166	43.8879	75.741	54.4206	61.6478	59.5521	51.9298	50.3292	71.8679	71.1581	75.8696	87.2777	92.6975	80.517	90.3789	97.8443	92.3531
	gene-GJ690_RS16525	NZ_PHGV01000011.1	158512	159366	-	855	78.286	84.2925	64.7962	152.343	90.9947	98.9068	107.873	107.504	101.541	104.217	123.299	117.317	133.092	136.633	115.181	138.266	159.262	138.008
	gene-GJ690_RS16530	NZ_PHGV01000011.1	159532	160278	-	747	148.555	155.886	150.344	150.915	134.9	150.942	132.807	126.229	131.382	171.523	184.206	173.901	166.505	185.673	155.681	222.008	235.203	233.368
	gene-GJ690_RS16535	NZ_PHGV01000011.1	160712	162646	+	1935	267.083	252.097	245.23	168.876	139.767	129.229	189.057	167.485	171.275	230.406	259.645	288.506	165.911	172.413	162.302	133.281	143.08	132.33
	gene-GJ690_RS16540	NZ_PHGV01000011.1	162769	164046	+	1278	258.013	228.966	235.596	190.726	151.322	125.937	152.827	141.983	125.823	207.005	254.413	270.199	167.468	193.603	170.09	167.947	172.863	162.764
	gene-GJ690_RS16545	NZ_PHGV01000011.1	164133	164765	-	633	107.968	117.545	99.4124	179.298	158.024	169.507	153.052	157.724	127.612	139.797	144.628	148.07	187.608	213.582	172.651	294.573	281.531	280.34
	gene-GJ690_RS16550	NZ_PHGV01000011.1	164804	165214	-	411	99.4289	88.4883	90.1076	92.6659	75.7183	73.0098	94.2887	92.5405	51.4313	121.858	89.7742	95.354	94.1681	128.811	97.8893	290.081	250.623	294.711
	gene-GJ690_RS16555	NZ_PHGV01000011.1	165228	165998	-	771	103.721	89.5813	89.4292	107.687	83.61	93.1713	111.583	71.9409	88.1251	124.738	119.101	112.325	137.295	162.017	119.941	474.779	544.613	650.853
	gene-GJ690_RS16560	NZ_PHGV01000011.1	166176	167666	+	1491	96.6367	89.9601	83.1989	92.9792	89.4516	75.6229	88.3695	85.0305	90.1268	109.221	99.5447	104.22	111.818	129.558	102.162	126.297	145.36	148.031
	gene-GJ690_RS16565	NZ_PHGV01000011.1	167712	168215	+	504	77.587	82.7524	60.9351	93.7029	80.8584	82.9921	75.3524	86.4698	89.8737	112.175	128.253	131.592	126.017	146.278	121.13	145.393	161.84	157.419
	gene-GJ690_RS16570	NZ_PHGV01000011.1	168360	168806	+	447	52.0155	57.4757	51.1922	78.3867	86.1964	83.4038	65.8882	99.2688	65.8671	83.1737	89.371	86.4483	122.846	118.927	84.1843	99.7852	124.774	119.427
	gene-GJ690_RS16575	NZ_PHGV01000011.1	168763	169581	-	819	43.8746	54.1838	45.2188	67.8939	47.9496	65.5055	59.6194	62.8871	59.9158	64.1535	72.8277	81.3143	97.5423	101.503	85.2948	103.395	107.365	95.7497
	gene-GJ690_RS16580	NZ_PHGV01000011.1	169681	170868	+	1188	47.446	59.5416	45.6199	71.8114	62.3701	74.2446	65.8925	62.0296	53.3795	66.7285	85.7021	77.9731	117.922	124.483	106.315	118.282	124.208	116.678
	gene-GJ690_RS16585	NZ_PHGV01000011.1	170906	171613	-	708	85.0862	71.1615	57.8367	93.6004	72.2119	77.0597	98.5237	92.8917	81.0386	85.0611	95.2171	97.5466	137.364	143.681	119.588	122.21	127.746	126.621
	gene-GJ690_RS16590	NZ_PHGV01000011.1	171812	172159	+	348	140.712	136.148	108.151	129.141	114.976	101.905	122.494	136.617	117.146	147.45	162.627	148.843	171.576	192.992	154.148	212.978	210.806	247.559
	gene-GJ690_RS16595	NZ_PHGV01000011.1	172167	172415	-	249	135.821	132.659	125.757	162.132	154.738	102.251	112.056	149.565	154.626	150.546	162.665	175.002	192.632	196.802	156.753	195.295	217.266	214.393
	gene-GJ690_RS16600	NZ_PHGV01000011.1	172603	173628	+	1026	81.7196	84.5527	65.7353	103.938	72.9402	72.6735	80.8291	97.3096	78.7314	94.9336	99.234	106.044	120.099	146.484	120.565	151.504	157.532	155.017
	gene-GJ690_RS16605	NZ_PHGV01000011.1	173676	173774	+	99	60.4937	60.6651	42.5786	38.4704	37.4221	91.8489	15.6576	24.0114	22.8769	58.9694	67.254	71.9752	51.7912	77.3415	64.6987	103.321	77.8235	70.6578
	gene-GJ690_RS16610	NZ_PHGV01000011.1	173777	173851	+	75	42.2744	22.2439	24.0873	50.7809	59.2766	12.1241	10.334	10.565	30.1975	24.5809	55.4845	40.1954	52.9273	49.587	40.0323	67.0737	49.1303	85.905
	gene-GJ690_RS16615	NZ_PHGV01000011.1	173901	174149	-	249	580.071	326.958	470.379	263.082	258.889	310.405	233.45	254.579	160.69	368.96	254.026	235.537	217.873	252.152	236.335	201.356	228.028	235.093
	gene-GJ690_RS16620	NZ_PHGV01000011.1	174508	176655	+	2148	74.6232	80.6185	57.1905	106.739	80.3738	90.5918	90.2063	101.814	87.8653	93.4086	97.1237	101.688	129.053	147.168	120.116	126.7	149.01	133.005
	gene-GJ690_RS16625	NZ_PHGV01000011.1	176710	177354	-	645	84.1119	71.3873	63.9527	93.2952	74.6701	81.7669	97.3322	90.9085	97.1471	89.082	83.4418	94.3274	124.369	124.476	116.373	126.868	132.174	139.275
	gene-GJ690_RS16630	NZ_PHGV01000011.1	177563	177745	-	183	219.457	133.098	164.531	187.307	101.224	69.5643	249.88	372.374	354.78	191.409	178.885	206.668	116.592	133.89	96.2526	200.671	172.066	222.307
	gene-GJ690_RS16635	NZ_PHGV01000011.1	177749	178111	-	363	193.127	192.106	179.991	222.429	185.75	170.338	271.162	309.966	216.291	220.923	221.632	234.8	191.369	216.355	164.32	291.946	256.541	302.24
	gene-GJ690_RS16640	NZ_PHGV01000011.1	178287	178925	-	639	106.403	113.308	89.9975	210.991	143.785	133.763	124.93	136.403	132.321	124.539	126.772	140.675	164.88	194.459	165.705	186.578	201.302	229.599
	gene-GJ690_RS16645	NZ_PHGV01000011.1	179162	179788	+	627	154.512	109.091	146.464	157.931	112.266	110.219	128.557	142.805	122.813	140.644	140.26	157.355	169.091	177.246	164.407	196.033	185.12	218.139
	gene-GJ690_RS16650	NZ_PHGV01000011.1	179846	180496	-	651	137.451	112.757	111.464	126.367	97.8837	110.346	83.339	110.762	112.487	133.571	139.777	123.769	160.571	176.424	135.901	350.05	376.916	519.163
	gene-GJ690_RS16655	NZ_PHGV01000011.1	180614	181204	-	591	47.0908	63.7958	46.3609	97.9531	80.239	64.6206	79.997	72.4	58.76	71.7463	92.4742	97.3815	127.896	148.435	127.684	124.557	157.571	123.033
	gene-GJ690_RS16660	NZ_PHGV01000011.1	181188	181982	-	795	54.9479	52.8816	43.1753	86.2318	66.1735	70.9143	76.0429	71.7625	64.5734	69.5686	97.3596	93.4215	105.064	124.105	94.4159	97.8685	119.244	99.798
	gene-GJ690_RS16665	NZ_PHGV01000011.1	181976	182788	-	813	32.9321	41.0403	19.9987	65.5842	66.5312	54.8043	58.1528	58.4781	45.5006	50.6433	63.8106	79.8919	101.11	107.096	89.3711	93.8454	96.0028	96.4563
	gene-GJ690_RS16670	NZ_PHGV01000011.1	182778	183752	-	975	33.2414	45.5144	32.734	100.781	60.7965	83.9358	50.8753	72.3299	61.1694	54.5192	82.2309	68.8662	111.283	128.567	101.21	110.758	121.623	111.582
	gene-GJ690_RS16675	NZ_PHGV01000011.1	183752	185338	-	1587	79.4699	79.2621	69.4388	119.033	98.981	92.2483	85.4658	89.8727	85.6263	94.4824	107.333	104.132	127.149	137.849	113.261	134.824	148.915	140.7
	gene-GJ690_RS16680	NZ_PHGV01000011.1	185774	187861	+	2088	75.0803	75.105	60.9969	99.2271	70.2632	84.9207	83.1474	85.765	76.2893	92.7082	96.9916	94.1095	122.622	141.653	115.611	124.558	136.687	141.324
	gene-GJ690_RS16685	NZ_PHGV01000011.1	188180	189025	+	846	158.654	127.784	99.6519	120.65	111.231	117.156	122.763	110.521	124.931	146.73	116.74	133.466	137.44	150.24	125.16	163.522	175.013	176.466
	gene-GJ690_RS16690	NZ_PHGV01000012.1	168	1304	+	1137	73.7417	83.6346	62.2308	93.7906	84.0664	69.5774	77.0281	63.4181	82.3328	98.3669	92.4742	103.405	114.047	133.338	106.859	120.638	133.02	127.093
	gene-GJ690_RS16695	NZ_PHGV01000012.1	1454	1666	+	213	124.045	103.387	131.462	157.349	125.232	157.954	127.356	119.043	134.684	137.041	126.338	135.1	138.22	127.357	109.008	153.514	146.259	139.142
	gene-GJ690_RS16700	NZ_PHGV01000012.1	1748	2182	+	435	183.027	152.639	150.2	154.094	124.345	129.602	174.61	158.476	118.013	175.174	169.005	183.336	154.371	196.135	133.901	169.226	193.672	177.311
	gene-GJ690_RS16705	NZ_PHGV01000012.1	2381	3316	+	936	65.8656	80.9192	63.6924	119.628	94.2029	75.7754	89.4292	82.9626	66.1378	123.102	111.147	112.435	129.173	146.311	109.276	198.319	208.468	219.876
	gene-GJ690_RS16710	NZ_PHGV01000012.1	3421	4794	-	1374	110.763	118.019	112.197	153.008	117.561	112.505	100.971	106.112	108.79	122.77	148.605	141.218	137.952	155.397	126.449	170.003	173.829	160.502
	gene-GJ690_RS16715	NZ_PHGV01000012.1	4823	5005	-	183	252.183	187.797	241.86	237.255	166.007	198.755	177.881	238.146	169.139	214.915	183.432	181.209	218.723	235.502	177.192	212.583	244.37	205.206
	gene-GJ690_RS16720	NZ_PHGV01000012.1	5280	6263	-	984	118.861	106.472	114.133	175.721	108.433	125.676	112.635	136.089	119.685	141.453	148.861	147.056	162.708	180.526	144.629	150.302	167.32	170.987
	gene-GJ690_RS16725	NZ_PHGV01000012.1	6412	7578	-	1167	93.8828	87.4887	74.5633	90.7268	69.8417	80.2557	77.0404	84.8734	89.273	108.476	96.5155	101.686	104.879	122.037	103.082	115.094	126.299	130.766
	gene-GJ690_RS16735	NZ_PHGV01000012.1	10177	11409	+	1233	98.5718	102.56	84.9795	100.697	74.5164	67.8475	69.145	76.4744	66.126	124.848	132.299	136.029	121.667	128.634	93.5062	116.957	125.515	120.333
	gene-GJ690_RS16740	NZ_PHGV01000012.1	11421	11984	-	564	86.8225	101.754	78.4759	145.86	105.1	101.571	118.182	101.155	105.745	118.219	125.922	110.304	133.433	159.032	117.826	184.928	187.387	178.534
	gene-GJ690_RS16745	NZ_PHGV01000012.1	12209	12724	+	516	142.007	140.964	141.793	146.143	176.624	137.453	165.224	144.348	136.065	184.595	177.959	168.366	166.68	174.674	134.993	213.18	196.054	210.482
	gene-GJ690_RS16750	NZ_PHGV01000012.1	12919	13671	+	753	385.036	382.843	377.064	338.877	274.538	237.892	212.033	163.106	175.451	352.555	402.686	410.543	235.467	240.846	186.339	424.889	438.41	418.524
	gene-GJ690_RS16755	NZ_PHGV01000012.1	13862	14677	+	816	88.0717	117.353	91.8771	97.0812	74.4589	98.0622	85.4838	101.96	87.8911	128.402	118.313	126.954	127.089	149.061	110.629	153.299	161.127	151.597
	gene-GJ690_RS16760	NZ_PHGV01000012.1	14880	15827	+	948	406.17	480.073	456.401	248.28	298.571	245.551	255.898	270.813	224.57	505.62	439.252	574.426	281.944	246.227	236.478	246.75	229.857	249.132
	gene-GJ690_RS16765	NZ_PHGV01000012.1	15876	16136	-	261	352.287	310.647	379.536	253.905	332.153	313.553	234.595	191.264	211.151	379.073	360.33	336.012	380.858	346.17	391.887	422.102	426.104	514.866
	gene-GJ690_RS16770	NZ_PHGV01000012.1	16386	17411	+	1026	110.218	121.626	103.005	132.892	101.105	133.826	122.377	143.647	111.843	130.272	121.677	123.14	158.95	180.599	132.271	166.213	180.713	187.67
	gene-GJ690_RS16780	NZ_PHGV01000012.1	17557	17940	-	384	169.722	158.14	133.296	182.494	129.282	151.551	123.12	173.333	147.449	205.641	182.059	199.121	243.789	259.215	200.683	263.753	294.852	238.732
	gene-GJ690_RS16785	NZ_PHGV01000012.1	18045	18815	+	771	79.9614	92.6106	79.2756	128.434	109.558	113.221	82.431	107.911	90.0835	100.428	111.185	105.572	132.361	170.246	132.403	175.514	188.996	181.933
	gene-GJ690_RS16790	NZ_PHGV01000012.1	18832	19113	-	282	76.2039	86.3724	57.6558	94.539	86.7078	70.9386	74.2072	118.014	72.2814	88.2559	83.6203	100.1	109.092	134.983	100.081	705.819	794.092	829.022
	gene-GJ690_RS16795	NZ_PHGV01000012.1	19179	19409	-	231	71.6774	72.2203	43.013	102.221	64.1521	78.7277	107.367	102.906	78.4352	87.789	100.881	117.454	144.634	153.42	129.109	1316.79	1504.51	1649.57
	gene-GJ690_RS16800	NZ_PHGV01000012.1	19525	20085	+	561	84.147	74.9392	75.6753	89.6134	77.926	85.9058	102.235	86.1587	65.9394	95.848	93.9577	100.635	109.381	115.037	107.395	216.704	230.485	271.693
	gene-GJ690_RS16805	NZ_PHGV01000012.1	20128	21741	-	1614	110.881	107.291	88.7977	134.975	108.343	99.1559	106.606	115.862	91.6778	131.738	143.696	139.237	158.122	168.48	131.085	173.294	181.914	188.986
	gene-GJ690_RS16810	NZ_PHGV01000012.1	21926	22654	+	729	73.4535	74.6039	64.431	72.0964	73.181	73.5925	62.7272	98.9114	71.4551	97.7841	78.7743	111.654	119.341	137.742	104.886	131.801	160.367	132.569
	gene-GJ690_RS16815	NZ_PHGV01000012.1	22629	23594	-	966	81.325	91.186	69.8183	98.5655	88.9762	91.307	77.8262	98.432	73.4619	110.372	123.49	133.058	127.558	140.409	111.684	132.273	131.079	130.916
	gene-GJ690_RS16820	NZ_PHGV01000012.1	23709	24215	+	507	218.182	223.755	207.854	177.283	216.295	206.252	215.547	209.425	229.311	281.808	346.368	341.628	181.709	220.492	169.368	410.115	363.39	386.318
	gene-GJ690_RS16825	NZ_PHGV01000012.1	24265	25809	-	1545	81.6302	94.1585	69.7674	104.027	72.4172	80.6309	92.304	100.009	84.5336	122.308	130.541	125.588	124.182	133.667	102.348	148.257	150.036	143.453
	gene-GJ690_RS16830	NZ_PHGV01000012.1	25956	27017	-	1062	62.0317	69.4335	43.3776	97.5453	78.1424	70.21	61.3036	59.6895	75.3517	67.4123	86.9884	100.127	121.946	132.66	105.547	128.21	133.424	129.655
	gene-GJ690_RS16835	NZ_PHGV01000012.1	27014	28411	-	1398	49.3907	68.2591	49.7511	84.4533	67.3116	78.7023	65.4193	75.3836	58.8615	79.7825	95.6493	98.6065	111.093	124.875	98.3627	130.381	139.335	127.857
	gene-GJ690_RS16840	NZ_PHGV01000012.1	28554	28871	-	318	166.173	156.337	111.726	119.766	142.133	131.535	126.738	119.604	111.579	218.368	192.8	228.383	179.961	172.674	151.065	269.982	223.32	218.815
	gene-GJ690_RS16845	NZ_PHGV01000012.1	28948	29169	-	222	66.6489	82.663	71.8821	78.9163	90.1164	90.1113	108.228	78.5239	85.0156	99.6523	108.72	81.4771	106.54	125.15	115.409	279.474	170.508	201.495
	gene-GJ690_RS16850	NZ_PHGV01000012.1	29178	29537	-	360	58.7145	82.4876	61.891	124.836	100.853	116.189	81.8111	101.248	65.0086	98.1529	114.052	123.327	134.615	144.021	119.541	392.66	273.101	295.554
	gene-GJ690_RS16855	NZ_PHGV01000012.1	29537	29761	-	225	50.103	41.5219	30.7782	47.3955	29.6383	40.4135	37.8915	45.7818	40.2634	43.6994	46.8536	46.2856	51.4571	42.7809	45.37	173.646	103.471	140.721
	gene-GJ690_RS16860	NZ_PHGV01000012.1	29816	30484	-	669	93.7325	93.7633	88.6621	116.136	85.2821	104.658	99.6331	100.676	97.0474	115.74	106.159	119.21	136.472	139.631	116.387	627.124	402.076	529.958
	gene-GJ690_RS16865	NZ_PHGV01000012.1	30640	31629	+	990	58.3586	75.8313	55.3521	92.329	83.8255	76.2346	82.9855	88.8424	86.1698	98.0753	107.046	102.426	125.134	151.589	130.408	132.284	155.816	151.17
	gene-GJ690_RS16870	NZ_PHGV01000012.1	31742	33385	+	1644	74.5717	77.5288	62.2695	105.639	89.6901	94.0278	90.9886	80.9729	88.6272	97.1873	99.5616	98.0212	132.801	142.251	113.595	129.843	148.438	144.892
	gene-GJ690_RS16875	NZ_PHGV01000012.1	33382	34347	+	966	49.962	45.593	45.5065	67.0245	59.8288	57.4198	41.7213	53.3173	48.4536	56.6175	69.2121	67.8056	95.5403	96.4745	73.9728	91.1327	100.563	100.616
	gene-GJ690_RS16880	NZ_PHGV01000012.1	34334	35224	+	891	55.7491	57.2948	44.2682	95.7485	59.0437	63.2737	57.4113	57.8053	73.7146	74.4876	71.9244	78.7421	116.205	124.729	106.259	121.388	143.992	123.754
	gene-GJ690_RS16885	NZ_PHGV01000012.1	35224	36216	+	993	65.6325	75.6022	54.5785	92.8171	74.618	75.0886	70.2465	87.776	87.43	97.4696	103.649	110.121	128.254	127.118	109.454	123.272	141.009	133.103
	gene-GJ690_RS16890	NZ_PHGV01000012.1	36218	37024	+	807	61.9885	69.8738	49.9953	104.771	63.3532	73.2401	61.4664	85.4236	73.9035	86.4292	86.6301	94.7492	114.979	124.699	105.165	127.373	135.32	122.037
	gene-GJ690_RS16895	NZ_PHGV01000012.1	37301	39820	+	2520	132.667	107.512	106.696	115.466	97.3241	107.168	102.418	104.393	107.549	128.148	108.107	117.672	131.071	151.4	113.663	143.53	163.901	165.455
	gene-GJ690_RS16900	NZ_PHGV01000012.1	39824	42340	+	2517	96.2945	86.9605	83.138	107.433	87.1368	78.7558	79.4452	97.2764	91.4805	104.374	92.6946	102.786	117.625	131.764	103.62	124.447	143.068	141.59
	gene-GJ690_RS16905	NZ_PHGV01000012.1	42455	43144	-	690	128.661	104.449	101.673	150.135	123.493	125.194	108.957	136.656	98.4703	127.358	125.041	138.221	155.57	173.428	138.663	176.919	190.55	191.019
	gene-GJ690_RS16910	NZ_PHGV01000012.1	43655	44443	+	789	125.466	123.06	123.642	167.017	144.623	131.382	155.207	133.569	164.575	137.08	156.116	150.403	142.129	181.889	144.603	235.905	222.471	226.311
	gene-GJ690_RS16915	NZ_PHGV01000012.1	44661	45818	+	1158	83.0521	78.6603	64.4824	113.797	84.4614	108.363	96.3796	94.4284	101.702	95.787	109.963	114.31	138.403	165.114	128.428	152.045	166.767	145.454
	gene-GJ690_RS16920	NZ_PHGV01000012.1	45908	47842	+	1935	85.9325	91.0446	68.3096	141.714	114.111	111.372	100.537	94.1844	95.1964	106.39	130.754	113.873	137.874	153.984	136.338	184.929	178.05	180.657
	gene-GJ690_RS16925	NZ_PHGV01000012.1	48105	50096	+	1992	94.6152	91.6219	80.2608	103.244	80.3448	82.1661	87.5436	95.0694	100.431	117.074	120.189	119.695	117.157	144.416	110.832	127.615	139.575	136.583
	gene-GJ690_RS16930	NZ_PHGV01000012.1	50271	50462	+	192	144.951	166.829	144.273	166.625	142.789	208.382	121.102	136.19	114.027	166.433	200.842	181.279	163.675	183.444	167.844	214.845	244.256	255.03
	gene-GJ690_RS16935	NZ_PHGV01000012.1	50559	51311	+	753	108.54	119.638	97.5648	153.759	124.969	107.474	117.339	132.589	97.2497	131.392	156.948	142.671	162.323	181.579	159.226	199.529	199.965	199.483
	gene-GJ690_RS16940	NZ_PHGV01000012.1	51579	51797	+	219	3505.17	2110.12	2221.75	959.968	1329.66	963.281	1649.2	1646.26	1665	2737.29	1764.61	2144.92	2444.72	2047.81	3028.02	560.479	467.289	690.098
	gene-GJ690_RS16945	NZ_PHGV01000012.1	51901	52227	-	327	193.919	153.054	148.244	142.093	142.753	175.187	116.139	138.121	108.508	160.678	173.919	218.745	188.159	175.28	149.968	351.778	317.565	363.661
	gene-GJ690_RS16950	NZ_PHGV01000012.1	52228	52965	-	738	136.523	137.442	122.395	166.173	131.525	115.819	137.577	123.474	111.502	146.553	133.824	152.255	164.277	180.526	163.004	303.786	321.816	311.293
	gene-GJ690_RS16955	NZ_PHGV01000012.1	53152	54321	-	1170	116.225	94.679	94.7022	124.999	86.7617	98.7023	78.1677	79.2378	74.2034	112.4	140.134	134.687	121.292	132.755	112.227	148.193	152.029	138.14
	gene-GJ690_RS16960	NZ_PHGV01000012.1	54328	54636	-	309	286.162	233.237	269.91	226.789	278.159	267.789	238.285	294.898	168.579	283.396	333.087	302.441	278.875	297.352	240.971	372.27	338.774	380.675
	gene-GJ690_RS16965	NZ_PHGV01000012.1	54786	55550	-	765	179.597	175.334	172.389	187.192	144.317	158.088	161.089	170.905	155.922	194.398	239.345	228.204	194.153	214.762	166.932	198.591	214.562	214.883
	gene-GJ690_RS16970	NZ_PHGV01000012.1	55748	56338	+	591	94.1816	132.108	75.9096	173.996	131.642	118.471	124.585	103.237	118.797	132.055	181.663	166.012	189.186	201.739	161.89	239.468	257.044	239.213
	gene-GJ690_RS16975	NZ_PHGV01000012.1	56403	59078	-	2676	104.396	105.234	96.2007	126.098	108.541	106.018	101.371	106.302	95.0726	128.14	152.499	151.47	154.581	172.086	143.24	146.692	159.04	154.502
	gene-GJ690_RS23275	NZ_PHGV01000012.1	59422	59592	-	171	164.813	206.829	174.316	173.724	177.656	164.845	172.234	199.253	167.764	212.028	233.619	232.39	244.711	287.85	237.619	275.551	297.76	291.733
	gene-GJ690_RS16980	NZ_PHGV01000012.1	59595	59756	-	162	184.842	199.783	206.303	286.818	182.952	246.972	133.96	195.649	219.025	254.154	212.348	206.39	218.488	240.373	193.984	283.614	241.93	294.304
	gene-GJ690_RS16985	NZ_PHGV01000012.1	60032	61006	-	975	99.7243	101.637	85.5408	115.624	79.7954	103.521	85.0571	98.3361	75.881	109.984	123.204	117.213	125.024	143.376	123.792	203.457	193.429	214.479
	gene-GJ690_RS16990	NZ_PHGV01000012.1	61202	63799	-	2598	80.1392	90.6707	71.3904	85.0258	83.2793	85.4004	79.3549	77.1638	77.2955	100.055	106.463	104.434	112.366	125.214	102.7	141.415	136.48	140.01
	gene-GJ690_RS16995	NZ_PHGV01000012.1	64199	64450	+	252	808.023	922.855	976.157	456.424	596.882	476.302	855.019	776.656	862.787	874.232	764.013	742.788	882.778	750.923	786.349	700.015	642.709	775.775
	gene-GJ690_RS17000	NZ_PHGV01000012.1	64559	65605	-	1047	115.747	105.802	89.4359	141.139	125.262	127.667	98.4547	99.8986	103.11	124.724	128.245	130.617	156.077	171.126	135.544	178.094	178.688	194.807
	gene-GJ690_RS17005	NZ_PHGV01000012.1	65827	66588	+	762	67.4985	79.2547	53.3429	102.961	80.7079	87.1118	97.6444	89.4285	82.2309	113.711	122.692	114.731	143.041	153.308	143.686	170.325	183.755	173.211
	gene-GJ690_RS17010	NZ_PHGV01000012.1	66585	67175	+	591	54.8399	73.958	46.3609	83.7756	61.433	89.238	93.1113	65.6963	76.6435	81.6244	101.862	103.874	111.105	140.292	112.104	138.176	144.534	150.754
	gene-GJ690_RS17015	NZ_PHGV01000012.1	67259	68134	-	876	102.549	105.887	88.6776	115.648	107.422	98.6118	103.517	108.545	85.3184	128.376	144.095	142.661	146.894	163.076	133.441	189.506	185.654	189.756
	gene-GJ690_RS17020	NZ_PHGV01000012.1	68235	68855	-	621	91.9009	117.667	87.7577	100.581	88.2944	86.3912	77.3805	93.1459	64.4312	131.613	148.763	149.607	134.502	137.742	109.912	176.055	182.054	193.271
	gene-GJ690_RS17025	NZ_PHGV01000012.1	68852	69730	-	879	92.5805	100.211	77.4137	110.921	106.212	103.448	84.6474	97.357	76.4386	112.208	130.348	142.174	145.829	154.804	129.115	194.01	186.544	191.203
	gene-GJ690_RS17030	NZ_PHGV01000012.1	70009	71571	+	1563	56.3479	60.8397	40.839	86.2593	71.5832	72.1393	68.4308	73.5091	58.9268	76.0782	78.2747	85.5669	109.63	121.49	98.7362	109.536	126.769	122.839
	gene-GJ690_RS17035	NZ_PHGV01000012.1	71571	73166	+	1596	36.8621	47.8745	30.1846	74.4532	49.6757	54.1253	55.3609	53.1231	50.6131	53.9055	68.4865	74.0098	95.4457	107.327	94.5626	100.968	113.864	103.575
	gene-GJ690_RS17040	NZ_PHGV01000012.1	73170	74528	+	1359	39.9207	51.5586	41.6521	80.7114	56.7031	62.8952	43.914	56.5568	59.9951	63.7584	82.6756	77.0351	88.2365	99.483	81.3019	108.335	121.396	105.925
	gene-GJ690_RS17045	NZ_PHGV01000012.1	74539	75732	+	1194	63.1402	74.6119	64.3034	113.555	93.7056	76.9177	85.6842	103.527	87.8865	103.192	119.426	106.043	137.693	163.983	124.053	139.737	149.955	139.526
	gene-GJ690_RS17050	NZ_PHGV01000012.1	75732	76538	+	807	59.3693	73.1815	56.7111	89.6689	67.0259	73.2401	75.8726	62.8404	69.2261	86.4292	103.819	110.031	111.7	128.495	94.0041	116.984	117.679	116.791
	gene-GJ690_RS17055	NZ_PHGV01000012.1	76572	78044	-	1473	103.079	112.578	89.7346	133.416	116.702	101.857	117.863	116.194	94.8158	125.366	124.492	123.355	143.951	158.914	122.298	146.966	166.58	168.211
	gene-GJ690_RS17060	NZ_PHGV01000012.1	78146	78421	-	276	99.5593	95.5035	94.9092	99.354	102.016	105.427	115.135	117.708	90.2644	122.459	123.634	149.938	154.012	182.305	135.617	157.963	158.387	157.404
	gene-GJ690_RS17065	NZ_PHGV01000012.1	78553	79191	-	639	124.045	122.707	102.72	175.23	119.434	155.108	141.911	142.603	155.95	143.292	142.402	145.822	181.446	223.901	168.211	193.663	214.67	200.503
	gene-GJ690_RS17070	NZ_PHGV01000012.1	79588	80331	+	744	80.9692	66.8213	66.7743	109.548	87.6401	83.1085	80.2138	96.9172	79.1468	98.7036	117.457	116.77	146.502	167.309	125.37	168.811	181.222	171.216
	gene-GJ690_RS17075	NZ_PHGV01000012.1	80387	80926	+	540	98.5098	79.7072	69.1395	129.773	89.1893	94.2982	113.387	86.5746	83.8821	95.0234	107.887	105.564	139.057	158.808	128.993	142.532	164.388	169.765
	gene-GJ690_RS17080	NZ_PHGV01000012.1	81082	81483	+	402	126.192	136.119	95.1209	206.534	140.081	147.027	121.464	181.34	118.311	161.274	146.302	164.299	178.975	208.426	160.329	234.841	224.57	243.153
	gene-GJ690_RS17085	NZ_PHGV01000012.1	81564	82280	-	717	72.2262	68.8722	66.3493	112.61	80.6062	86.2381	78.9105	65.2026	84.233	83.5648	97.1173	111.229	122.03	142.183	118.925	163.942	165.154	168.935
	gene-GJ690_RS17090	NZ_PHGV01000012.1	82505	82801	+	297	176.737	155.033	138.887	207.74	214.553	199.006	112.213	128.061	160.139	220.359	199.894	183.629	201.596	202.561	165.117	296.411	309.602	326.018
	gene-GJ690_RS23280	NZ_PHGV01000012.1	83245	83406	-	162	254.429	191.544	180.283	188.078	150.936	157.164	177.018	180.975	209.705	263.638	207.211	236.841	248.097	272.782	233.522	290.86	326.708	337.484
	gene-GJ690_RS17095	NZ_PHGV01000012.1	83612	83785	-	174	236.883	279.966	242.257	407.123	502.488	418.071	320.712	323.327	360.114	342.579	325.254	315.011	394.483	412.387	381.918	346.933	379.259	358.643
	gene-GJ690_RS17100	NZ_PHGV01000012.1	83928	85388	+	1461	89.9405	95.2329	80.9917	108.444	86.2168	92.113	96.55	93.8271	97.6615	109.15	116.21	112.925	130.19	147.641	119.878	141.516	147.772	144.519
	gene-GJ690_RS17105	NZ_PHGV01000012.1	85423	85752	+	330	113.159	100.097	85.7654	205.432	177.381	190.127	96.2944	60.0286	91.5077	116.387	116.013	116.268	134.323	152.473	114.032	214.941	213.676	281.701
	gene-GJ690_RS17110	NZ_PHGV01000012.1	85788	86624	-	837	117.429	130.752	115.832	162.899	134.559	129.28	98.1548	90.882	102.823	144.27	155.118	138.831	144.451	173.549	147.55	177.3	190.502	196.178
	gene-GJ690_RS17115	NZ_PHGV01000012.1	86671	87675	-	1005	65.9004	83.6635	57.8215	100.804	79.6252	69.6681	95.6284	104.862	80.3766	95.3886	99.0992	117.805	117.177	129.954	116.91	125.972	139.325	128.4
	gene-GJ690_RS17120	NZ_PHGV01000012.1	87672	88685	-	1014	85.8135	72.3913	62.3562	114.182	84.7643	79.8107	105.481	93.7725	87.8528	104.239	92.2006	96.7586	127.555	137.646	111.135	122.208	127.187	135.611
	gene-GJ690_RS17125	NZ_PHGV01000012.1	88697	89605	-	909	67.0469	81.8545	47.6976	127.371	89.6648	118.04	90.3802	89.7854	78.899	80.4491	97.6625	104.016	140.106	154.267	128.377	128.207	145.379	133.049
	gene-GJ690_RS17130	NZ_PHGV01000012.1	89624	90544	-	921	74.9709	76.8029	61.7875	99.2461	65.9701	87.8698	53.8582	77.4311	70.4937	97.4162	101.812	105.934	118.526	126.129	107.796	126.901	138.756	138.311
	gene-GJ690_RS17135	NZ_PHGV01000012.1	90666	92297	-	1632	110.737	103.246	87.6338	105.016	91.2576	114.777	81.2096	94.6775	87.4286	120.118	135.991	131.992	111.684	126.005	101.185	144.669	144.398	156.898
	gene-GJ690_RS17140	NZ_PHGV01000012.1	93070	93717	-	648	154.941	178.157	152.404	213.938	176.092	199.261	150.705	146.737	163.104	167.382	172.961	193.28	211.086	238.009	184.408	225.132	220.993	229.25
	gene-GJ690_RS17145	NZ_PHGV01000012.1	94204	96882	+	2679	89.2881	91.292	77.2115	95.5341	89.0587	96.0557	90.2637	89.9152	87.3576	115.037	117.327	127.158	132.306	144.293	119.469	128.126	142.107	139.9
	gene-GJ690_RS17150	NZ_PHGV01000012.1	97126	97743	-	618	188.684	187.885	163.7	242.812	213.415	220.705	185.611	214.122	188.124	235.666	206.047	224.835	254.788	309.388	242.267	317.46	369.128	405.1
	gene-GJ690_RS17155	NZ_PHGV01000012.1	98392	98805	+	414	122.535	122.502	100.364	108.553	89.4876	85.6591	112.326	118.665	109.411	178.123	140.722	166.157	148.618	181.248	154.714	223.984	216.847	258.782
	gene-GJ690_RS17160	NZ_PHGV01000012.1	98943	99851	-	909	131.768	128.104	136.468	130.723	121.455	106.036	115.107	133.371	101.323	157.856	140.39	133.563	135.557	159.803	126.835	151.266	166.937	176.994
	gene-GJ690_RS17165	NZ_PHGV01000012.1	100055	101068	-	1014	93.8042	119.446	86.1109	132.211	103.763	118.371	94.0153	121.904	110.933	131.51	133.787	138.651	143.704	163.104	137.586	156.108	162.369	170.83
	gene-GJ690_RS17170	NZ_PHGV01000012.1	101159	102064	-	906	174.199	160.937	163.839	177.397	172.563	159.58	130.031	132.938	139.155	167.875	201.177	183.009	190.408	216.11	176.522	157.32	175.439	176.768
	gene-GJ690_RS17175	NZ_PHGV01000012.1	102176	102631	+	456	57.1694	73.1706	63.3876	103.566	81.2453	93.7222	93.4822	83.4082	86.0895	94.3346	81.5233	106.979	126.95	140.567	99.6419	124.292	134.433	122.721
	gene-GJ690_RS17180	NZ_PHGV01000012.1	102686	103528	+	843	75.2214	83.9092	73.2191	111.14	90.5321	90.6069	107.57	78.0158	75.2252	92.2149	99.056	112.16	108.892	134.426	102.099	132.675	147.82	138.007
	gene-GJ690_RS17185	NZ_PHGV01000012.1	103684	103768	+	85	87.0356	78.5077	74.3872	250.918	183.06	213.954	127.656	158.476	106.58	166.283	110.969	125.745	75.8884	131.26	94.1937	112.447	112.317	110.449
	gene-GJ690_RS17190	NZ_PHGV01000012.1	103813	103944	+	132	50.708	108.692	43.3389	150.035	145.946	158.439	17.6148	96.0458	62.9116	109.404	128.203	114.191	105.253	122.642	107.663	146.088	172.565	147.824
	gene-GJ690_RS17195	NZ_PHGV01000012.1	103980	104064	+	85	120.192	129.538	99.183	331.57	339.969	438.606	145.892	177.12	115.461	202.431	241.521	254.714	147.885	151.849	143.645	165.711	163.549	158.094
	gene-GJ690_RS17200	NZ_PHGV01000012.1	104110	104240	+	131	40.3382	63.6752	43.6697	116.292	107.467	27.765	53.2479	60.4869	63.3918	75.0562	80.4737	102.511	107.319	133.598	100.845	107.523	132.969	140.521
	gene-GJ690_RS17205	NZ_PHGV01000012.1	104370	105047	-	678	53.5185	64.9599	43.9647	101.112	93.9857	67.0579	74.3045	88.8211	59.0144	96.529	109.25	106.713	128.074	134.873	111.299	121.435	136.857	109.961
	gene-GJ690_RS17210	NZ_PHGV01000012.1	105047	105757	-	711	37.6565	51.1515	29.2198	73.9216	57.3174	54.9931	55.5945	62.4095	42.4719	64.3909	72.1845	84.0295	88.1656	99.3832	101.066	95.988	94.6989	92.9472
	gene-GJ690_RS17215	NZ_PHGV01000012.1	105754	107292	-	1539	47.6125	52.0324	40.4977	67.3119	41.405	46.6764	51.368	54.0609	47.0917	66.4835	74.6283	70.3401	85.6543	93.1071	82.8479	88.7996	98.0561	99.9952
	gene-GJ690_RS17220	NZ_PHGV01000012.1	107289	111032	-	3744	49.3992	63.8976	45.1154	79.9555	66.892	72.6181	65.6228	73.0156	59.887	71.0706	87.5096	83.96	112.562	130.301	99.3324	112.372	126.959	120.165
	gene-GJ690_RS17225	NZ_PHGV01000012.1	111548	112939	-	1392	68.0784	72.1487	57.1035	103.97	71.3278	77.7351	72.3828	80.2624	93.2827	98.8887	99.2503	107.301	142.703	148.359	118.343	137.568	140.778	134.359
	gene-GJ690_RS17230	NZ_PHGV01000012.1	113279	115075	+	1797	58.6165	70.5565	53.9518	99.612	84.1153	80.962	61.2451	63.0551	63.8568	78.9954	84.9095	96.8435	109.345	130.14	113.837	134.278	142.418	132.043
	gene-GJ690_RS17235	NZ_PHGV01000012.1	115068	115718	+	651	59.5262	78.9298	58.7382	104.136	62.6001	93.5843	92.8635	69.3787	73.0586	72.6855	97.1618	87.1433	118.395	135.763	110.996	135.229	141.247	132.618
	gene-GJ690_RS17240	NZ_PHGV01000012.1	115738	117123	-	1386	50.0725	60.4243	40.6234	81.3374	78.0518	80.0398	61.5121	66.889	76.8011	71.8273	85.8689	78.6982	106.566	121.695	94.3042	115.056	126.524	117.807
	gene-GJ690_RS17245	NZ_PHGV01000012.1	117226	119826	-	2601	36.4341	55.0324	28.5927	89.3205	68.6546	62.578	60.4905	67.0216	58.6304	59.4204	77.7551	72.7032	112.3	122.63	97.7337	109.92	124.41	114.795
	gene-GJ690_RS17250	NZ_PHGV01000012.1	119823	123890	-	4068	40.7884	50.8525	30.42	79.2048	62.8393	61.4697	55.252	71.4854	55.6739	59.5942	67.7189	72.557	104.41	111.642	93.0447	99.8768	112.977	103.128
	gene-GJ690_RS17255	NZ_PHGV01000012.1	123900	124688	-	789	44.2033	54.1295	36.2531	78.1988	74.1896	65.6912	69.7449	73.3125	62.1939	64.2562	83.6839	86.1429	109.217	130.317	115.429	110.939	123.123	110.123
	gene-GJ690_RS17260	NZ_PHGV01000012.1	124698	125573	-	876	42.6283	41.5168	34.3711	87.8232	67.6673	69.5473	57.5096	77.7905	61.188	68.0465	77.9063	88.2246	117.818	150.839	115.162	120.021	128.103	114.946
	gene-GJ690_RS17265	NZ_PHGV01000012.1	125575	126834	-	1260	30.7552	48.4598	31.3039	78.5895	65.2748	61.342	48.5946	53.4541	61.1141	61.2084	73.7592	78.7377	115.778	129.523	104.847	117.246	131.998	117.024
	gene-GJ690_RS17270	NZ_PHGV01000012.1	127061	128242	-	1182	68.8479	66.3364	51.7103	103.753	85.8808	78.4679	78.0299	78.4333	62.5922	75.6456	97.403	83.0061	115.722	123.819	105.33	126.969	134.19	131.598
	gene-GJ690_RS17275	NZ_PHGV01000012.1	128317	128670	+	354	151.264	145.151	130.133	157.077	140.238	236.316	148.88	141.016	121.558	157.971	163.005	167.997	200.907	209.496	170.194	239.21	250.288	266.243
	gene-GJ690_RS17280	NZ_PHGV01000012.1	128934	129179	+	246	128.885	158.691	160.337	164.109	147.589	166.336	160.682	219.031	153.443	194.849	223.291	243.98	200.36	249.002	211.553	246.073	248.511	237.212
	gene-GJ690_RS17285	NZ_PHGV01000012.1	129227	129922	-	696	163.489	129.436	173.474	207.939	180.981	186.825	207.126	143.448	173.549	188.507	188.536	205.938	175.379	192.992	194.41	179.008	186.26	211.589
	gene-GJ690_RS17290	NZ_PHGV01000012.1	130321	131421	+	1101	72.6332	81.5204	51.686	92.7063	71.3365	70.2006	73.9151	84.2036	54.8548	98.2343	106.081	114.503	122.433	127.365	105.989	133.112	133.262	134.091
	gene-GJ690_RS17295	NZ_PHGV01000012.1	131527	132381	-	855	112.897	126.049	103.181	163.034	148.191	151.019	109.686	128.819	117.435	133.326	169.698	161.23	149.922	168.616	138.826	226.913	203.143	209.488
	gene-GJ690_RS17300	NZ_PHGV01000012.1	132417	133226	-	810	64.3685	67.5554	69.5112	67.7079	81.4138	79.7045	50.7133	51.8469	63.3776	79.6604	96.9267	100.15	88.2122	97.2294	75.8637	152.572	154.049	165.901
	gene-GJ690_RS17305	NZ_PHGV01000012.1	133229	133621	-	393	41.2346	39.0541	38.3068	52.3315	30.1662	43.9613	27.61	44.357	36.4983	39.0918	62.826	78.1034	79.5424	101.868	68.2485	83.2021	94.1864	87.5913
	gene-GJ690_RS17310	NZ_PHGV01000012.1	133618	134451	-	834	32.1029	46.4081	22.7443	62.1062	48.8641	55.6049	36.2435	60.806	37.1133	47.526	76.5074	72.2938	91.6232	94.6937	85.9207	111.387	111.057	97.5591
	gene-GJ690_RS17315	NZ_PHGV01000012.1	134451	135533	-	1083	49.4438	50.2181	44.2045	83.6971	64.9962	68.8485	53.674	54.1422	40.4307	80.5745	108.612	90.594	76.8191	95.344	76.1465	167.994	142.127	151.447
	gene-GJ690_RS17320	NZ_PHGV01000012.1	135575	136831	-	1257	93.6069	107.238	123.598	219.364	220.46	182.295	58.576	73.7535	72.6711	173.308	181.196	164.61	138.029	136.272	108.282	280.007	283.547	306.511
	gene-GJ690_RS17325	NZ_PHGV01000012.1	137043	137666	+	624	59.8436	71.1162	54.5245	114.745	86.6825	78.6898	80.7347	101.587	83.4788	89.1255	102.7	98.3803	130.94	154.258	111.949	136.781	159.974	146.027
	gene-GJ690_RS17330	NZ_PHGV01000012.1	137663	138514	+	852	149.681	133.15	151.252	248.54	240.028	257.209	121.898	119.973	104.557	150.385	197.322	190.426	142.102	163.818	155.29	361.348	267.551	281.741
	gene-GJ690_RS17335	NZ_PHGV01000012.1	138781	139728	+	948	305.092	234.053	348.415	441.923	395.49	450.816	258.351	218.155	213.421	229.798	556.601	387.673	167.142	226.843	188.549	878.042	483.388	434.962
	gene-GJ690_RS17340	NZ_PHGV01000012.1	139853	141532	+	1680	80.1033	81.0312	68.6416	90.2268	78.9472	80.1054	71.0465	75.9362	66.9559	87.0574	105.52	98.5309	119.815	125.27	113.902	128.857	135.088	116.476
	gene-GJ690_RS17345	NZ_PHGV01000012.1	141639	142181	+	543	108.346	89.7128	83.1744	110.82	72.3218	93.7773	104.197	74.4222	73.6865	114.869	86.8542	89.839	124.277	144.233	105.794	135.259	164.405	155.266
	gene-GJ690_RS17350	NZ_PHGV01000012.1	142826	143878	+	1053	78.286	83.3353	62.9061	94.7621	89.3652	69.083	70.6601	88.042	78.8635	100.378	96.953	116.859	129.585	151.453	115.763	134.243	148.88	143.35
	gene-GJ690_RS17355	NZ_PHGV01000012.1	143944	145008	+	1065	47.3024	63.2853	36.4702	89.403	70.2692	76.8426	65.4974	77.3777	63.7976	72.7041	93.7767	95.4705	134.492	156.32	133.629	128.951	150.033	130.327
	gene-GJ690_RS17360	NZ_PHGV01000012.1	145005	145826	+	822	55.2859	50.3328	29.6696	65.7928	39.6619	60.8415	67.8878	57.8378	65.2076	64.6669	61.087	74.016	91.9547	104.06	86.201	101.794	103.713	110.852
	gene-GJ690_RS17365	NZ_PHGV01000012.1	145845	146285	+	441	50.3267	62.7973	43.013	75.9987	42.0044	68.0432	65.0271	71.871	46.2207	80.1248	79.8927	82.6528	118.141	112.111	103.485	112.17	131.029	111.451
	gene-GJ690_RS17370	NZ_PHGV01000012.1	146312	146860	+	549	44.9182	48.6205	40.5842	80.4725	60.7342	74.5332	50.8231	63.5057	55.0046	64.3626	76.3038	81.8684	108.156	121.138	90.4191	126.45	124.168	127.751
	gene-GJ690_RS17375	NZ_PHGV01000012.1	146862	148034	+	1173	54.9604	59.7341	33.6257	96.7565	76.4329	75.9692	74.0033	80.3862	74.0136	73.0826	77.5743	77.802	130.288	131.297	109.551	117.079	130.793	130.097
	gene-GJ690_RS17380	NZ_PHGV01000012.1	148039	148848	+	810	73.5018	73.7343	55.7576	95.9195	69.5219	80.8271	70.8073	61.6294	76.4259	91.0404	107.544	116.729	122.925	150.165	115.402	128.972	137.094	137.039
	gene-GJ690_RS17385	NZ_PHGV01000012.1	148895	149173	-	279	416.683	410.196	378.792	226.603	262.92	182.513	427.807	445.89	408.587	492.279	457.399	610.985	711.981	829.586	987.895	325.752	352.389	409.731
	gene-GJ690_RS17390	NZ_PHGV01000012.1	149448	150032	+	585	66.242	76.4276	50.4392	89.8432	64.5963	91.7076	84.7921	83.9785	82.5916	89.2896	103.381	99.7857	115.92	130.886	116.333	149.339	161.191	168.978
	gene-GJ690_RS17395	NZ_PHGV01000012.1	150148	151242	+	1095	84.2915	86.8425	82.2158	106.431	104.884	99.6498	86.3529	79.5996	78.5964	107.471	106.409	104.118	138.964	150.439	119	169.675	182.939	178.03
	gene-GJ690_RS17400	NZ_PHGV01000012.1	151744	152460	+	717	103.18	94.9319	94.9046	106.236	105.408	92.5791	86.4773	122.669	104.238	106.277	101.76	101.291	100.115	118.079	93.2413	162.071	162.584	163.8
	gene-GJ690_RS17405	NZ_PHGV01000012.1	152693	153790	-	1098	371.858	309.955	382.534	782.526	670.101	472.871	860.464	700.728	700.622	457.534	548.781	455.268	371.166	451.28	384.646	925.623	856.517	860.894
	gene-GJ690_RS17410	NZ_PHGV01000012.1	153893	154804	+	912	91.162	96.2193	74.9427	132.799	99.9317	112.666	122.377	122.506	129.134	113.202	127.76	118.699	156.149	170.311	143.318	164.191	177.958	170.559
	gene-GJ690_RS17415	NZ_PHGV01000012.1	154905	156383	-	1479	83.6056	87.0804	75.1201	132.875	83.1635	77.4661	85.9423	98.5784	83.7119	95.5647	112.357	108.215	119.659	141.111	111.246	139.227	147.785	140.769
	gene-GJ690_RS17420	NZ_PHGV01000012.1	156386	157099	-	714	136.672	135.519	109.219	180.294	145.286	154.098	151.971	145.38	155.429	169.553	154.253	182.322	193.196	203.14	157.55	215.829	214.406	232.552
	gene-GJ690_RS17425	NZ_PHGV01000012.1	157243	157857	+	615	106.545	89.518	80.7806	125.094	99.9991	73.9272	107.121	106.939	98.2034	111.913	88.4144	95.8094	113.761	113.829	101.22	110.153	139.711	134.694
	gene-GJ690_RS17430	NZ_PHGV01000012.1	157868	158629	+	762	103.559	81.8819	76.6558	91.9655	64.1774	63.2456	92.5588	98.7873	105.018	102.824	92.1101	95.669	107.226	123.738	100.606	117.731	136.498	135.283
	gene-GJ690_RS17435	NZ_PHGV01000012.1	158658	158918	+	261	120.128	125.282	88.8277	90.4718	90.8453	111.486	83.1474	109.293	66.5272	131.852	125.425	110.254	102.027	155.064	89.7277	131.063	168.132	179.85
	gene-GJ690_RS17440	NZ_PHGV01000012.1	159048	159174	-	127	127.6	131.361	82.9779	185.93	192.532	207.636	244.111	230.85	154.554	123.388	135.435	151.056	162.793	203.263	181.249	217.857	170.127	198.577
	gene-GJ690_RS17445	NZ_PHGV01000013.1	4	1032	-	1029	99.9687	64.5266	91.0004	62.1807	65.5268	64.5085	59.5036	56.9834	65.296	94.3582	70.3667	71.378	55.6148	69.9456	57.9671	62.9019	74.5484	85.1536
	gene-GJ690_RS17450	NZ_PHGV01000013.1	1180	2181	-	1002	61.8787	45.2869	54.9897	38.0097	29.5791	36.2996	34.0343	30.8411	27.1235	58.2631	40.6997	41.5739	39.7813	46.0675	35.3579	45.017	42.959	51.0727
	gene-GJ690_RS17455	NZ_PHGV01000013.1	2199	3212	-	1014	74.6959	59.5583	68.8887	51.8326	39.4593	54.7017	41.275	43.7605	58.8167	69.6944	58.0016	55.947	51.0547	59.9773	44.612	60.1943	71.1914	75.884
	gene-GJ690_RS17460	NZ_PHGV01000013.1	3229	4026	-	798	127.141	107.874	99.2318	120.271	103.065	109.39	96.1532	115.183	89.8737	140.924	109.161	101.656	112.545	132.685	109.111	154.446	142.303	158.938
	gene-GJ690_RS17465	NZ_PHGV01000013.1	4019	5143	-	1125	105.529	95.7969	109.731	126.614	102.087	124.474	109.541	102.129	105.356	133.01	128.971	131.061	129.672	146.038	113.87	154.269	156.919	170.828
	gene-GJ690_RS17470	NZ_PHGV01000013.1	5140	6210	-	1071	126.968	119.631	128.758	123.752	123.839	126.505	111.446	104.319	103.619	150.331	142.467	123.084	134.202	160.142	124.283	188.508	191.886	202.301
	gene-GJ690_RS17475	NZ_PHGV01000013.1	6609	7886	+	1278	87.3826	79.3678	73.7414	121.588	93.9241	100.322	89.7557	96.1022	73.8399	102.901	106.584	108.08	138.479	157.142	124.044	144.723	153.205	141.302
	gene-GJ690_RS17480	NZ_PHGV01000013.1	7895	8374	+	480	77.0628	81.3291	70.8819	84.1059	72.5521	90.9304	69.4318	75.9362	77.0667	113.943	98.2538	111.908	103.374	126.246	98.4128	153.71	159.464	150.717
	gene-GJ690_RS17485	NZ_PHGV01000013.1	8389	9198	-	810	64.3685	79.5012	62.4486	121.31	110.686	105.524	116.736	109.563	82.018	90.2817	124.669	110.977	144.774	175.013	127.758	163.751	194.784	169.537
	gene-GJ690_RS17490	NZ_PHGV01000013.1	9297	9464	-	168	163.562	154.913	134.416	176.826	127.903	135.313	156.856	198.094	139.304	181.065	181.646	239.802	137.831	145.844	138.207	240.547	213.35	262.974
	gene-GJ690_RS17495	NZ_PHGV01000013.1	9485	9721	-	237	1091.05	1359.97	1045.56	1224.53	1138.01	966.855	1033.4	805.751	888.725	1358.69	1484.27	1485.93	693.694	579.684	525.319	1274.97	1116.6	1155.76
	gene-GJ690_RS17500	NZ_PHGV01000013.1	9997	10662	-	666	278.233	338.167	286.624	320.24	267.012	229.374	315.374	272.454	255.047	345.092	362.399	399.156	286.838	289.389	268.084	360.043	330.453	328.086
	gene-GJ690_RS17505	NZ_PHGV01000013.1	10832	12052	+	1221	83.9603	81.7066	72.7452	129.136	117.121	101.282	112.354	99.9395	99.5456	115.003	139.734	135.795	153.071	172.899	134.917	187.323	199.589	190.414
	gene-GJ690_RS17510	NZ_PHGV01000013.1	12030	12488	+	459	61.4008	83.5962	59.0375	91.2729	96.8571	75.2801	87.8055	84.5893	80.5926	93.0487	116.65	128.372	136.21	150.134	118.178	206.774	203.98	202.129
	gene-GJ690_RS17515	NZ_PHGV01000013.1	12605	13201	+	597	89.6945	99.4826	85.7379	109.728	90.6028	86.818	75.2983	96.8904	103.693	131.757	140.802	150.572	164.013	173.694	140.817	222.455	200.034	205.975
	gene-GJ690_RS17520	NZ_PHGV01000013.1	13291	13932	-	642	103.162	108.621	81.6042	158.987	135.034	113.309	108.652	108.613	111.712	127.308	132.662	134.042	148.652	176.512	135.935	278.429	232.19	242.289
	gene-GJ690_RS17525	NZ_PHGV01000013.1	13998	14714	-	717	74.1915	77.2485	59.2104	112.61	90.9403	93.8473	76.7486	72.9385	74.7568	110.991	121.493	113.14	108.65	136.996	111.945	240.417	237.569	217.715
	gene-GJ690_RS17530	NZ_PHGV01000013.1	14840	15703	+	864	153.31	135.935	132.076	155.164	149.221	133.659	141.734	120.141	136.308	157.543	164.077	159.551	172.481	214.715	164.716	242.016	238.246	240.543
	gene-GJ690_RS17535	NZ_PHGV01000013.1	15963	16580	+	618	69.5453	82.0647	62.8491	115.859	89.922	88.282	95.3139	120.523	96.5051	93.9683	104.146	112.196	136.226	159.65	131.174	153.846	158.546	145.061
	gene-GJ690_RS17540	NZ_PHGV01000013.1	16577	18256	-	1680	79.6839	82.2228	61.652	110.63	86.004	94.7192	96.4203	95.7456	91.6711	96.385	102.052	103.588	133.106	151.704	118.906	140.236	154.729	147.704
	gene-GJ690_RS17545	NZ_PHGV01000013.1	18518	19141	+	624	256.876	225.112	264.902	213.622	173.365	170.495	161.469	120.634	165.748	243.249	226.74	226.187	182.627	216.312	152.367	238.09	238.082	240.428
	gene-GJ690_RS17550	NZ_PHGV01000013.1	19196	19471	+	276	251.451	207.932	266.182	154.551	236.247	141.667	146.024	137.805	158.647	205.954	247.268	210.509	179.78	212.425	174.779	313.496	329.518	367.497
	gene-GJ690_RS17555	NZ_PHGV01000013.1	19490	21604	+	2115	77.9528	82.8229	68.6175	113.087	72.5192	88.9958	68.8936	78.3012	68.1765	90.7983	114.642	108.328	117.773	132.604	111.201	154.84	150.147	149.355
	gene-GJ690_RS17560	NZ_PHGV01000013.1	21732	22421	+	690	64.8412	54.159	42.7637	100.458	50.471	63.256	61.7796	71.1992	67.8351	72.5849	91.268	85.3953	103.074	108.432	87.3169	121.024	111.66	107.781
	gene-GJ690_RS17565	NZ_PHGV01000013.1	22427	24508	+	2082	45.0088	56.4109	41.2157	84.5129	76.5157	72.063	82.2703	76.8782	60.9172	72.9045	84.7458	94.2491	119.56	125.88	111.041	109.695	126.542	115.383
	gene-GJ690_RS17570	NZ_PHGV01000013.1	24551	25756	-	1206	80.6229	75.2529	70.6541	128.216	108.133	107.066	115.68	120.236	128.327	91.7198	116.168	122.713	161.283	194.459	150.204	156.005	168.601	163.323
	gene-GJ690_RS17575	NZ_PHGV01000013.1	25982	27373	+	1392	46.8197	61.1227	51.4797	94.667	67.0694	71.856	72.3828	64.893	65.6233	77.2568	85.8974	76.7839	106.819	124.785	97.4925	139.255	144.869	135.02
	gene-GJ690_RS17580	NZ_PHGV01000013.1	27495	29204	+	1710	55.4182	68.8779	44.1953	88.6439	69.7626	81.8906	71.6131	74.1406	69.7546	75.288	94.0966	91.6737	121.388	142.134	115.766	136.893	139.379	128.319
	gene-GJ690_RS17585	NZ_PHGV01000013.1	29252	29944	-	693	69.644	79.9238	43.882	119.808	118.681	87.9126	96.1826	108.623	104.58	97.0999	92.4742	99.658	139.86	151.211	132.575	128.969	151.78	149.019
	gene-GJ690_RS17590	NZ_PHGV01000013.1	29994	30854	-	861	63.4198	63.1664	36.7184	88.4685	80.0337	65.4784	65.713	70.8631	53.4858	72.4437	82.8079	87.2152	114.299	127.042	117.865	129.707	135.198	122.294
	gene-GJ690_RS17595	NZ_PHGV01000013.1	30935	31786	-	852	46.7235	68.9246	40.6403	72.4165	76.5308	64.0355	69.1362	82.7719	58.4812	77.8972	91.4974	102.611	126.184	144.56	118.64	129.896	148.225	128.123
	gene-GJ690_RS17600	NZ_PHGV01000013.1	31798	32889	-	1092	50.3267	66.6094	38.8772	93.4704	84.8165	94.0947	70.2658	74.7389	69.8249	78.785	86.631	82.8201	122.382	145.644	115.478	132.52	135.74	135.533
	gene-GJ690_RS17605	NZ_PHGV01000013.1	32916	33236	-	321	84.505	69.642	67.5345	61.6965	80.7897	62.3199	41.0464	56.7747	58.7958	86.148	72.5966	86.2305	82.4413	96.0935	91.6628	86.1928	98.6155	115.84
	gene-GJ690_RS17610	NZ_PHGV01000013.1	33256	33726	-	471	74.7955	69.4235	65.8437	98.6508	77.0847	79.1539	69.113	62.2462	75.3336	91.3303	76.571	84.3707	96.2187	113.331	84.1444	105.737	118.772	122.721
	gene-GJ690_RS17615	NZ_PHGV01000013.1	33753	35306	-	1554	73.4498	72.357	62.0008	87.2491	65.3225	73.7274	71.3208	74.4448	71.4131	92.3366	77.8354	88.5314	104.518	117.126	89.3901	113.516	120.498	121.537
	gene-GJ690_RS17620	NZ_PHGV01000013.1	35642	37960	-	2319	67.1457	69.2063	53.8822	99.1969	81.796	75.6773	80.2125	79.9553	78.4563	90.3632	97.6183	100.335	125.6	152.919	122.307	133.771	140.694	134.867
	gene-GJ690_RS17625	NZ_PHGV01000013.1	38311	38405	+	95	374.537	396.877	339.124	529.191	343.18	449.866	407.923	425.382	437.07	465.744	426.355	450.034	485.747	575.7	448.784	511.878	550.072	594.876
	gene-GJ690_RS17630	NZ_PHGV01000013.1	38513	39079	+	567	91.3336	54.1385	69.5643	64.4837	39.2041	51.3188	50.5766	54.5022	58.5843	82.9118	71.4351	72.9858	70.0096	77.9378	58.6011	76.3007	96.2993	88.6321
	gene-GJ690_RS17635	NZ_PHGV01000013.1	39088	39282	-	195	236.665	150.574	120.436	246.092	148.191	186.524	202.706	134.095	166.474	231.628	182.103	189.733	187.451	195.207	163.209	226.159	237.921	242.611
	gene-GJ690_RS17645	NZ_PHGV01000013.1	39869	40129	+	261	171.419	163.633	200.727	134.248	156.14	181.164	35.6346	75.8983	52.0647	155.397	145.62	140.705	103.294	82.142	82.0586	94.4428	93.0499	91.6884
	gene-GJ690_RS17650	NZ_PHGV01000013.1	40133	40435	+	303	106.965	106.815	134.15	67.8755	58.6897	87.0291	84.4117	75.8381	54.814	125.744	109.87	113.965	85.1553	129.238	95.1263	122.304	118.293	119.684
	gene-GJ690_RS17655	NZ_PHGV01000013.1	40545	43328	-	2784	65.0415	70.5907	55.9139	102.328	69.4647	84.9207	81.8483	81.1163	83.5205	85.0929	92.3745	98.8346	131.831	147.494	113.598	128.474	146.012	130.987
	gene-GJ690_RS17660	NZ_PHGV01000013.1	43403	44020	-	618	122.559	111.759	107.185	161.464	121.095	136.837	129.175	141.038	112.386	130.263	123.449	123.282	154.425	175.225	137.004	160.358	153.126	187.657
	gene-GJ690_RS17665	NZ_PHGV01000013.1	44593	45366	+	774	105.595	124.583	100.364	151.555	126.365	138.628	122.166	131.039	139.478	149.661	138.353	142.695	180.143	189.371	146.113	176.567	189.562	186.46
	gene-GJ690_RS17670	NZ_PHGV01000013.1	45363	45827	+	465	96.216	101.891	105.544	131.048	94.0139	111.463	128.342	119.283	107.153	129.512	150.345	137.914	163.264	189.127	145.063	170.208	192.703	173.394
	gene-GJ690_RS17675	NZ_PHGV01000013.1	46155	47651	+	1497	61.4208	76.4493	58.1265	113.468	79.6888	89.8978	93.7105	89.9828	78.1667	94.2104	100.628	94.4654	127.501	148.621	113.251	129.376	140.526	130.837
	gene-GJ690_RS17680	NZ_PHGV01000013.1	47717	48367	-	651	102.818	84.5677	98.5137	86.585	83.0874	67.0455	84.5296	92.5049	103.21	108.084	88.2127	95.9839	99.5944	104.174	91.6255	113.077	123.495	128.66
	gene-GJ690_RS17685	NZ_PHGV01000013.1	48801	49376	+	576	96.0226	88.6279	85.2046	58.1865	46.3098	64.7248	83.4258	66.0315	70.7755	105.621	85.7313	79.934	82.986	93.0515	86.5282	103.347	110.497	124.639
	gene-GJ690_RS17690	NZ_PHGV01000013.1	49444	50151	+	708	76.1298	77.288	63.7905	87.1452	70.1188	70.6381	85.3872	82.8191	71.4419	97.6466	99.5273	94.4499	118.909	125.76	98.6673	119.368	128.929	139.362
	gene-GJ690_RS17695	NZ_PHGV01000013.1	50175	52637	+	2463	86.3911	94.6922	72.8585	122.468	96.8689	96.7267	102.9	101.339	102.681	107.161	117.141	121.174	155.191	173.556	135.879	151.617	166.878	164.276
	gene-GJ690_RS17700	NZ_PHGV01000013.1	52628	53575	+	948	62.4306	66.8724	51.7699	78.7426	67.2176	60.4285	66.2229	69.3748	62.1152	74.5465	75.5011	76.0312	101.542	118.152	90.3684	111.259	116.253	109.906
	gene-GJ690_RS17705	NZ_PHGV01000013.1	53653	54489	-	837	100.172	89.693	78.7801	66.4338	55.771	55.4056	72.2271	70.0549	59.5292	113.801	94.7943	106.088	94.8518	111.866	97.809	120.204	132.671	122.941
	gene-GJ690_RS17710	NZ_PHGV01000013.1	54738	55655	-	918	68.6921	81.7789	55.1017	98.7407	105.736	91.1286	77.6741	93.2209	88.8163	104.094	112.42	114.938	137.831	142.984	124.283	169.876	183.91	167.84
	gene-GJ690_RS17715	NZ_PHGV01000013.1	55768	56775	+	1008	123.37	157.892	115.896	549.371	433.695	413.156	927.295	841.115	874.77	255.441	336.87	321.639	633.533	633.727	536.147	652.77	779.127	820.152
	gene-GJ690_RS17720	NZ_PHGV01000013.1	56777	57082	+	306	138.152	160.287	105.284	368.411	249.407	228.812	443.249	435.031	379.936	221.911	282.862	277.642	423.224	348.882	395.09	338.108	363.442	336.882
	gene-GJ690_RS17725	NZ_PHGV01000013.1	57122	57898	-	777	58.0344	64.4127	43.4005	131.364	97.2685	119.368	113.714	114.217	88.4162	81.0664	105.328	92.4113	135.596	166.397	123.137	133.37	139.683	138.358
	gene-GJ690_RS17730	NZ_PHGV01000013.1	58046	58990	+	945	65.9839	76.2647	53.8459	112.847	82.3286	82.7515	72.1742	93.9114	72.6978	92.9913	95.997	106.724	133.018	151.631	123.91	139.116	147.462	139.474
	gene-GJ690_RS17735	NZ_PHGV01000013.1	59017	59919	+	903	88.1693	94.2223	60.6851	164.49	120.621	107.747	92.6973	112.319	101.16	111.948	121.353	122.31	151.111	179.034	143.416	177.526	172.498	179.801
	gene-GJ690_RS17740	NZ_PHGV01000013.1	59948	60766	-	819	101.084	92.0716	77.9381	138.578	105.851	155.437	117.346	115.132	106.005	108.048	126.348	129.835	157.522	196.329	137.107	225.217	243.566	252.411
	gene-GJ690_RS17745	NZ_PHGV01000013.1	60891	61781	-	891	100.823	98.4871	67.585	129.09	107.277	115.321	123.521	115.611	113.537	142.423	119.874	136.568	161.314	188.812	149.84	172.577	179.896	176.025
	gene-GJ690_RS17750	NZ_PHGV01000013.1	62002	62418	-	417	118.274	125.622	105.418	153.439	104.836	130.835	126.388	125.412	106.814	153.262	151.019	144.588	176.107	217.717	164.161	201.864	203.237	234.407
	gene-GJ690_RS17755	NZ_PHGV01000013.1	62548	62841	+	294	142.592	194.066	162.835	111.407	90.7294	105.158	144.993	210.223	107.848	237.239	255.719	223.722	155.834	150.309	134.122	160.84	181.162	157.159
	gene-GJ690_RS17760	NZ_PHGV01000013.1	62878	63825	-	948	89.5582	99.2527	77.8137	165.52	114.895	106.469	93.2026	113.674	114.674	121.219	157.733	146.859	169.76	199.612	152.655	191.563	205.299	202.141
	gene-GJ690_RS17765	NZ_PHGV01000013.1	64118	64432	+	315	96.1799	108.042	66.9092	118.489	105.851	54.8469	110.722	98.1039	86.2787	97.5433	81.9057	98.3134	166.973	153.483	144.879	146.923	180.783	157.2
	gene-GJ690_RS17770	NZ_PHGV01000013.1	64445	65776	+	1332	56.0697	72.1422	54.0246	83.4912	74.5407	66.2181	77.9708	76.7393	73.6802	80.9675	84.5597	84.7691	126.159	145.351	114.507	119.972	134.545	119.957
	gene-GJ690_RS17775	NZ_PHGV01000013.1	65797	67179	+	1383	61.6438	61.7617	53.5564	79.3108	65.8986	62.4613	61.0851	60.1588	56.2246	78.8704	82.6451	87.588	99.6214	106.14	90.1668	108.516	114.93	113.803
	gene-GJ690_RS17780	NZ_PHGV01000013.1	67192	67494	+	303	26.7412	46.2496	33.7858	65.3616	31.7902	42.0141	35.811	41.8417	59.7971	62.872	76.9092	59.6961	61.683	68.59	62.757	68.6232	73.5186	73.5114
	gene-GJ690_RS17785	NZ_PHGV01000013.1	67701	69077	+	1377	53.4698	65.4231	46.7927	84.0817	64.0333	65.3748	64.7284	64.449	62.5004	76.0901	88.8478	93.9405	104.259	125.508	110.91	120.801	134.649	128.47
	gene-GJ690_RS17790	NZ_PHGV01000013.1	69203	70396	-	1194	47.7977	59.5219	50.434	118.021	88.1205	72.3483	72.0526	71.6724	75.8732	80.2894	93.8683	85.8444	140.186	155.188	129.082	140.018	134.244	137.985
	gene-GJ690_RS17795	NZ_PHGV01000013.1	70527	70979	-	453	59.1033	72.1821	63.8074	164.786	137.396	112.409	95.8123	115.446	116.657	99.0291	137.793	126.442	175.986	174.82	157.743	186.933	184.498	188.958
	gene-GJ690_RS17800	NZ_PHGV01000013.1	71125	72516	-	1392	48.3382	58.9654	41.9624	82.0812	78.2476	82.3077	73.4964	79.1239	54.2341	74.608	83.5058	91.55	111.691	134.214	111.153	116.969	128.986	120.738
	gene-GJ690_RS17805	NZ_PHGV01000013.1	72659	73987	-	1329	46.6535	61.5095	33.077	116.349	79.7268	85.5253	73.4813	64.9881	70.4382	63.8105	94.1442	88.6723	130.053	142.223	121.242	125.795	139.764	132.694
	gene-GJ690_RS17810	NZ_PHGV01000013.1	73997	75499	-	1503	30.0018	40.847	28.4464	73.9922	55.7074	46.5845	38.6753	46.9206	41.1876	51.7213	83.2452	67.8311	94.4187	112.221	89.0939	97.0627	102.411	96.389
	gene-GJ690_RS17815	NZ_PHGV01000013.1	75496	76089	-	594	64.0522	80.8868	63.361	89.7643	107.277	94.9106	65.2401	62.6966	50.8376	105.007	148.052	109.808	131.149	141.425	121.647	128.727	125.758	129.229
	gene-GJ690_RS17820	NZ_PHGV01000013.1	76244	76534	-	291	117.429	144.47	117.953	128.261	112.035	149.988	74.5755	95.3032	62.263	153.103	283.143	220.378	135.274	159.376	116.933	172.294	147.921	149.923
	gene-GJ690_RS17825	NZ_PHGV01000013.1	76538	78226	-	1689	94.4855	106.281	104.107	124.923	113.184	134.592	71.1268	86.3218	70.6219	173.005	293.684	202.015	152.863	170.454	136.996	252.668	246.723	200.866
	gene-GJ690_RS17830	NZ_PHGV01000013.1	78332	78430	-	99	352.287	320.177	307.174	446.257	591.269	633.758	320.981	408.195	388.908	468.651	571.659	401.4	666.603	872.854	669.227	909.56	1138.59	1162.13
	gene-GJ690_RS17835	NZ_PHGV01000013.1	78954	79043	+	90	387.516	374.438	448.291	355.466	444.574	373.825	266.963	316.951	251.646	382.37	295.917	338.007	332.633	359.749	427.012	1093.67	357.312	345.665
	gene-GJ690_RS17840	NZ_PHGV01000013.1	79136	79996	+	861	72.8305	75.9546	59.4489	122.971	77.452	93.9931	80.1158	80.066	90.3121	99.9224	115.673	115.226	143.883	152.196	134.604	155.415	170.797	153.936
	gene-GJ690_RS17845	NZ_PHGV01000013.1	80205	81389	+	1185	47.8634	50.4006	37.8587	75.85	69.4061	62.9223	66.0594	52.8252	53.5146	63.2673	72.3406	79.7894	109.567	113.721	95.0979	111.789	116.041	106.255
	gene-GJ690_RS17850	NZ_PHGV01000013.1	81316	82398	-	1083	47.492	66.8548	48.0968	93.5438	73.8905	76.4051	64.4088	64.3853	66.9198	76.8863	79.6661	88.5695	113.32	129.886	110.338	119.221	124.032	121.872
	gene-GJ690_RS17855	NZ_PHGV01000013.1	82480	83406	-	927	72.9656	84.9442	56.8403	100.247	95.1175	112.805	92.8057	110.266	106.685	110.375	114.022	119.735	153.443	164.016	130.85	156.107	171.645	159.458
	gene-GJ690_RS17860	NZ_PHGV01000013.1	83648	84985	+	1338	66.8766	76.058	54.4575	113.289	86.9434	78.154	81.0967	98.307	79.5563	97.1387	104.915	112.86	136.843	146.335	126.56	144.248	149.088	146.798
	gene-GJ690_RS17865	NZ_PHGV01000013.1	85003	86325	+	1323	46.0662	59.0143	41.42	85.7864	77.8481	63.9194	73.2287	58.6946	59.9158	66.1901	87.0222	92.8032	109.015	118.726	100.308	115.592	124.067	125.922
	gene-GJ690_RS17870	NZ_PHGV01000013.1	86338	86868	-	531	190.407	226.209	182.583	230.953	217.682	296.252	232.078	262.634	240.272	201.369	199.577	213.673	203.399	219.178	186.214	138.632	146.987	158.429
	gene-GJ690_RS17875	NZ_PHGV01000013.1	86865	87227	-	363	54.3473	79.9676	47.2788	75.5419	69.4009	65.1292	57.6486	69.8515	66.5511	58.4051	87.1245	100.413	103.431	134.996	103.114	114.099	128.732	118.665
	gene-GJ690_RS17880	NZ_PHGV01000013.1	87217	87564	-	348	51.6282	53.6921	46.7211	107.253	48.9713	83.6142	62.3606	50.0928	58.5728	71.5177	100.446	104.741	119.771	119.441	93.7539	133.473	142.463	139.12
	gene-GJ690_RS17885	NZ_PHGV01000013.1	87750	89411	-	1662	70.7965	78.4959	61.7762	132.91	105.214	102.858	97.9309	112.516	95.8436	102.42	124.356	123.508	158.432	169.011	148.857	159.915	160.939	159.383
	gene-GJ690_RS17890	NZ_PHGV01000013.1	89536	89964	-	429	74.7275	73.8869	62.4642	110.085	96.7217	80.5445	92.1391	92.3517	96.787	97.4069	100.881	107.963	120.289	149.414	115.711	140.323	156.948	155.762
	gene-GJ690_RS17895	NZ_PHGV01000013.1	90059	90472	-	414	164.23	128.144	136.727	154.551	112.754	118.605	179.722	200.965	176.882	157.342	135.361	164.833	159.006	198.158	150.363	173.355	185.695	172.077
	gene-GJ690_RS17900	NZ_PHGV01000013.1	90779	91111	+	333	120.603	160.316	129.297	194.431	155.757	202.068	155.942	123.735	97.4846	155.015	203.277	172.83	181.789	206.284	189.342	211.997	222.817	206.194
	gene-GJ690_RS17905	NZ_PHGV01000013.1	91113	92339	-	1227	70.9168	82.3947	61.8378	112.984	92.9971	86.7063	87.1698	114.95	87.3686	97.1617	105.362	125.974	142.752	162.069	130.668	150.328	159.163	158.578
	gene-GJ690_RS17910	NZ_PHGV01000013.1	92439	93566	+	1128	71.5192	74.8364	49.648	85.7603	92.6196	68.5203	79.704	77.9733	68.935	94.2486	84.85	92.082	116.717	151.08	113.922	121.898	132.299	125.006
	gene-GJ690_RS17915	NZ_PHGV01000013.1	93572	94384	-	813	100.096	88.2367	80.3651	135.853	103.898	101.779	122.026	103.311	115.144	106.956	121.479	107.534	146.885	162.258	143.043	166.034	161.721	160.308
	gene-GJ690_RS17920	NZ_PHGV01000013.1	94598	97012	-	2415	74.8336	74.8831	70.4416	120.486	104.931	102.791	87.2937	80.058	82.8401	100.512	112.462	110.078	117.799	133.796	106.919	134.842	142.939	131.563
	gene-GJ690_RS17925	NZ_PHGV01000013.1	97041	98114	-	1074	71.835	94.4432	68.965	106.385	108.315	98.2117	64.9486	67.1382	67.4806	110.431	125.279	122.485	117.195	123.642	101.572	134.428	136.768	135.919
	gene-GJ690_RS17930	NZ_PHGV01000013.1	98261	99361	-	1101	107.19	123.038	108.568	173.651	132.578	128.839	118.264	112.272	82.2821	128.374	169.578	154.827	136.705	150.215	131.623	176.67	157.45	145.293
	gene-GJ690_RS17935	NZ_PHGV01000013.1	99366	100769	-	1404	150.55	175.622	141.11	201.279	187.878	186.524	127.519	123.033	123.672	195.43	261.022	226.431	143.015	150.363	123.462	202.678	193.973	213.451
	gene-GJ690_RS17940	NZ_PHGV01000013.1	101376	101516	+	141	2211.16	2730.79	2026.49	1269.52	872.333	825.468	3627.91	2646.88	2762.75	2028.8	1959.67	1992.28	941.946	676.468	550.8	1000.16	824.382	819.884
	gene-GJ690_RS17945	NZ_PHGV01000013.1	101534	101893	+	360	56.7573	66.7316	64.4001	95.2142	65.8629	75.7754	55.976	59.4283	83.8821	84.4969	119.446	102.772	92.3471	113.029	81.7327	101.076	100.029	121.187
	gene-GJ690_RS17950	NZ_PHGV01000013.1	101857	102114	+	258	55.9836	62.0759	61.8521	106.286	74.6701	102.209	66.0898	61.4246	64.3746	76.2199	121.507	113.66	82.6989	93.2723	93.0985	132.587	111.66	110.592
	gene-GJ690_RS17955	NZ_PHGV01000013.1	102117	103763	+	1647	57.1103	65.435	48.8108	78.6226	68.3822	71.7727	64.9407	75.5333	68.7558	79.6604	101.402	95.6795	95.9046	106.262	87.7454	157.096	152.032	142.393
	gene-GJ690_RS17960	NZ_PHGV01000013.1	103872	105236	+	1365	56.2627	67.9538	49.1893	82.0307	92.2804	87.9327	64.1619	82.4305	78.5357	76.534	91.8645	103.4	122.625	136.548	116.724	144.344	144.667	131.352
	gene-GJ690_RS17965	NZ_PHGV01000013.1	105417	106598	+	1182	42.0241	46.012	31.8413	74.7536	65.1942	61.5435	53.7685	66.3667	47.2635	59.0087	72.0548	72.1087	97.9513	98.8334	87.0415	101.717	106.842	104.189
	gene-GJ690_RS17970	NZ_PHGV01000013.1	106567	107526	+	960	60.9163	72.6401	57.0819	123.779	100.338	89.9833	85.5787	91.6187	99.0857	89.2978	95.364	121.614	147.997	164.302	131.982	141.833	148.473	142.088
	gene-GJ690_RS17975	NZ_PHGV01000013.1	107693	108442	+	750	77.0334	93.4242	60.2182	121.874	80.0234	100.63	101.274	105.65	97.6387	87.2622	110.599	109.989	138.934	156.053	122.766	149.798	156.547	157.82
	gene-GJ690_RS17980	NZ_PHGV01000013.1	108473	109039	+	567	67.7236	78.2654	67.4402	80.6046	81.0218	65.7522	80.6492	81.0545	74.5618	92.6661	111.556	101.503	116.391	134.269	106.965	131.308	145.926	159.083
	gene-GJ690_RS17985	NZ_PHGV01000013.1	109094	110431	-	1338	53.9752	61.0958	47.9316	103.611	90.2661	99.2216	71.2493	90.016	72.7856	78.5377	100.561	91.1483	124.728	144.209	115.938	149.011	154.596	142.12
	gene-GJ690_RS17990	NZ_PHGV01000013.1	110599	111264	+	666	114.255	121.74	91.7741	158.976	170.22	148.82	171.07	127.304	126.957	139.329	139.961	153.078	158.444	183.29	143.66	249.008	240.421	259.816
	gene-GJ690_RS17995	NZ_PHGV01000013.1	111385	112110	-	726	130.531	125.926	118.197	119.608	122.472	110.219	111.027	103.686	89.428	150.668	155.907	173.269	157.196	160.007	130.96	141.354	140.498	148.331
	gene-GJ690_RS18000	NZ_PHGV01000013.1	112125	112898	-	774	111.057	129.756	112.423	128.921	126.365	110.432	112.152	127.968	100.463	136.561	154.841	174.562	149.585	173.826	138.872	163.785	167.273	169.337
	gene-GJ690_RS18005	NZ_PHGV01000013.1	113006	113896	-	891	77.4952	77.142	64.8816	116.266	86.4866	88.7873	86.117	90.7099	73.7146	80.0052	118.317	112.269	147.577	152.964	135.912	134.185	142.676	135.737
	gene-GJ690_RS18010	NZ_PHGV01000013.1	113896	114855	-	960	62.0172	74.3779	57.3955	106.323	71.7802	78.6169	83.1567	89.1425	75.4939	88.0176	103.167	95.0644	128.7	144.021	105.71	125.938	133.992	127.323
	gene-GJ690_RS18015	NZ_PHGV01000013.1	115000	116040	-	1041	102.877	100.001	78.3821	85.6105	92.5307	84.7287	83.387	82.2063	78.3222	117.769	122.055	128.21	127.742	145.844	120.943	135.79	148.022	151.191
	gene-GJ690_RS18020	NZ_PHGV01000013.1	116375	118126	-	1752	96.718	98.4595	75.9602	118.257	96.8489	99.6498	102.19	104.022	92.6437	114.697	107.042	122.169	147.933	158.331	131.042	155.625	166.343	150.46
	gene-GJ690_RS18025	NZ_PHGV01000013.1	118194	119081	-	888	84.1045	90.5535	71.5431	117.517	92.6196	109.567	112.592	99.9395	106.27	105.881	117.78	113.883	154.409	169.741	134.568	163.53	176.732	163.974
	gene-GJ690_RS18030	NZ_PHGV01000013.1	119187	121016	-	1830	85.0879	95.5392	79.1393	114.049	91.5062	91.4273	100.799	102.186	87.8699	115.181	140.682	131.489	136.205	143.095	122.285	149.908	140.307	133.686
	gene-GJ690_RS18035	NZ_PHGV01000013.1	121256	122626	-	1371	113.832	108.056	100.583	128.897	110.252	92.1906	105.149	128.306	93.0595	146.795	142.05	155.92	148.388	168.024	130.083	192.88	194	196.435
	gene-GJ690_RS18040	NZ_PHGV01000013.1	123282	123701	-	420	163.562	155.707	179.938	183.174	155.248	140.726	132.866	105.65	84.4812	192.404	181.646	172.918	138.225	179.18	151.551	150.516	140.372	146.389
	gene-GJ690_RS18045	NZ_PHGV01000013.1	123722	125104	-	1383	86.0976	75.2721	74.8918	87.0215	81.9714	82.1859	73.4143	77.92	70.9631	95.311	107.719	107.404	105.96	115.631	95.8113	103.787	113.476	102.49
	gene-GJ690_RS18050	NZ_PHGV01000013.1	125131	125994	-	864	95.0033	86.5039	84.3334	96.9775	89.1893	70.5132	66.3818	55.0262	70.7755	112.378	132.611	115.46	110.839	112.928	92.8991	107.326	120.189	111.429
	gene-GJ690_RS18055	NZ_PHGV01000013.1	126045	127586	-	1542	58.9429	81.5752	64.6311	76.0726	75.4412	62.5073	67.8548	60.122	60.2188	94.45	114.064	108.06	98.7882	105.269	89.3069	119.184	113.506	119.021
	gene-GJ690_RS18060	NZ_PHGV01000013.1	127599	128132	-	534	62.013	76.229	57.5118	94.1444	70.7656	78.3296	43.5423	56.3864	57.9635	82.857	112.735	97.5118	83.6281	86.4413	79.4649	129.06	111.033	94.4541
	gene-GJ690_RS18065	NZ_PHGV01000013.1	128147	128617	-	471	95.7383	104.844	85.0215	119.675	69.2189	88.8068	75.6952	57.1992	54.4966	124.601	171.99	154.777	130.633	118.44	101.143	220.019	162.511	182.519
	gene-GJ690_RS18070	NZ_PHGV01000013.1	128677	128916	-	240	143.85	137.634	119.182	155.517	132.755	121.241	83.9641	72.6346	75.4939	154.911	212.691	179.281	166.087	148.579	137.611	295.543	226.111	230.103
	gene-GJ690_RS18075	NZ_PHGV01000013.1	128963	129778	-	816	118.724	106.721	96.6739	144.688	132.573	111.434	99.7311	131.092	105.469	150.995	165.23	165.913	155.263	173.726	133.196	258.719	259.445	239.126
	gene-GJ690_RS18080	NZ_PHGV01000013.1	129786	130166	-	381	136.846	132.237	101.944	189.929	200.311	226.729	109.85	81.1095	91.1475	170.97	171.842	153.214	173.212	191.779	138.169	254.827	278.27	266.219
	gene-GJ690_RS18085	NZ_PHGV01000013.1	130782	131405	-	624	93.7173	118.705	95.0561	103.759	106.869	80.147	109.302	92.698	73.8001	150.184	160.496	155.037	120.337	141.988	113.553	180.314	177.689	174.937
	gene-GJ690_RS18090	NZ_PHGV01000013.1	131511	133400	-	1890	85.1826	89.152	77.7421	96.3226	80.7604	89.4871	80.3758	72.5298	75.0944	99.0064	129.757	128.764	115.516	123.389	111.095	163.869	163.591	143.37
	gene-GJ690_RS18095	NZ_PHGV01000013.1	133773	134222	-	450	138.566	134.946	153.222	186.197	195.942	143.468	120.564	135.585	129.178	200.061	156.59	163.827	182.673	195.431	149.009	227.678	232.253	225.807
	gene-GJ690_RS18100	NZ_PHGV01000013.1	134311	134769	-	459	111.289	118.489	89.2122	132.761	79.1	89.1475	106.38	103.579	100.33	125.181	128.134	118.222	140.894	165.385	126.9	165.858	164.571	167.238
	gene-GJ690_RS18105	NZ_PHGV01000013.1	134921	135913	+	993	61.3753	86.0185	58.5203	142.678	118.643	111.717	88.1984	100.543	89.7107	117.892	113.707	115.916	140.247	178.67	125.58	3580.3	1884.05	2594.58
	gene-GJ690_RS18110	NZ_PHGV01000013.1	135917	137368	-	1452	52.1637	57.448	38.1548	93.9027	84.1997	78.2803	73.1283	70.3972	58.7521	76.8153	80.6283	85.6907	112.771	131.983	108.766	206.025	165.875	145.668
	gene-GJ690_RS18115	NZ_PHGV01000013.1	137362	138858	-	1497	72.9519	72.2145	52.2937	78.3593	68.3047	85.6459	86.4621	78.3379	76.1495	89.9001	93.7714	93.1839	122.419	128.308	107.368	130.384	137.617	134.034
	gene-GJ690_RS18120	NZ_PHGV01000013.1	139187	141055	+	1869	94.0563	118.717	85.0595	171.579	125.277	132.82	121.918	119.132	120.37	132.177	155.41	156.459	187.787	210.221	172.959	203.392	200.199	199.053
	gene-GJ690_RS18125	NZ_PHGV01000013.1	141247	141666	+	420	168.594	187.484	131.19	172.292	151.72	171.036	107.031	94.3307	84.4812	201.915	198.159	185.316	274.088	252.623	255.921	181.259	225.314	191.533
	gene-GJ690_RS18130	NZ_PHGV01000013.1	141674	143179	+	1506	47.2523	63.1424	52.3811	77.3853	55.1044	67.0204	68.9622	59.9808	59.6532	71.8167	81.6057	82.0722	97.0861	115.629	85.195	113.905	118.333	105.242
	gene-GJ690_RS18135	NZ_PHGV01000013.1	143185	144150	+	966	45.5858	60.7907	41.7663	81.2179	73.6355	55.5372	60.1749	64.8011	64.0838	61.0706	85.2945	80.0049	118.655	141.768	106.919	116.303	117.728	117.767
	gene-GJ690_RS18140	NZ_PHGV01000013.1	144175	145065	+	891	939.432	697.648	855.288	840.364	1191.69	1134.84	307.064	329.046	345.696	1048.69	891.426	910.455	949.506	844.373	907.13	302.622	277.646	270.648
	gene-GJ690_RS18145	NZ_PHGV01000013.1	145203	146132	+	930	58.7145	71.7544	51.8006	86	83.6565	76.2642	55.8371	73.2736	72.2468	91.848	117.233	110.213	115.245	134.788	109.12	126.394	126.608	143.307
	gene-GJ690_RS18150	NZ_PHGV01000013.1	146136	147128	+	993	55.6989	80.3064	53.3656	105.09	82.0798	81.4986	76.4906	75.0086	63.8619	80.7605	105.326	100.461	107.267	118.306	91.3124	112.127	120.599	115.677
	gene-GJ690_RS18155	NZ_PHGV01000013.1	147094	148521	-	1428	66.6089	67.0587	60.0917	91.7471	79.3883	71.318	65.6732	65.4766	60.7969	79.8277	93.057	94.2319	107.138	112.141	102.744	107.914	115.648	112.795
	gene-GJ690_RS18160	NZ_PHGV01000013.1	148523	149227	-	705	113.431	114.059	112.749	129.653	109.304	113.502	104.44	107.898	122.075	119.418	117.659	122.452	136.776	150.809	132.589	156.03	163.213	169.199
	gene-GJ690_RS18165	NZ_PHGV01000014.1	4	119	+	116	6.07391	14.3818	7.78684	26.266	12.7751	15.6777	6.68149	6.83084	13.0162	13.244	9.5663	14.1755	14.2584	11.3155	3.45106	17.3466	21.6582	7.93458
	gene-GJ690_RS18170	NZ_PHGV01000014.1	428	1357	+	930	112.126	119.83	95.8312	116.305	94.8106	107.552	114.174	91.166	99.035	111.341	113.952	125.832	141.922	175.013	131.504	159.751	175.234	163.892
	gene-GJ690_RS18175	NZ_PHGV01000014.1	1626	3227	+	1602	116.329	111.636	118.971	118.394	96.2042	118.062	71.1191	92.4935	88.5946	125.244	128.321	140.451	123.584	154.993	115.699	176.477	184.741	169.374
	gene-GJ690_RS18180	NZ_PHGV01000014.1	3384	4688	+	1305	74.7766	81.3051	61.8333	92.8065	76.083	86.4013	65.924	85.6132	72.8906	90.8834	111.182	118.234	138.022	153.052	129.76	126.823	141.821	128.646
	gene-GJ690_RS18185	NZ_PHGV01000014.1	4796	6577	+	1782	61.6799	86.5039	56.6025	91.0466	74.0126	78.0716	78.2882	81.8168	71.5963	90.1783	103.06	103.964	143.122	152.105	114.683	136.161	146.906	145.654
	gene-GJ690_RS18190	NZ_PHGV01000014.1	6664	7488	-	825	48.2526	70.3715	39.4156	102.485	83.5261	83.7662	98.6431	67.2321	62.2252	76.7222	89.1115	89.36	120.49	128.343	109.664	145.326	140.894	127.63
	gene-GJ690_RS18195	NZ_PHGV01000014.1	7684	11367	+	3684	59.0014	72.2744	51.9799	87.8742	71.1995	75.7754	63.3254	75.7104	67.6248	82.32	100.607	97.0069	119.11	130.345	109.1	127.402	134.392	127.868
	gene-GJ690_RS18200	NZ_PHGV01000014.1	11520	13151	+	1632	56.1241	65.6276	50.5509	92.8806	83.0853	74.661	72.6612	72.8288	67.5374	80.3925	89.4144	87.6587	122.325	132.707	100.449	115.18	125.309	118.548
	gene-GJ690_RS18205	NZ_PHGV01000014.1	13280	13969	-	690	58.2039	69.6329	51.9273	101.562	97.7204	77.7521	61.7796	94.1666	84.2468	86.3894	92.0721	96.1194	123.928	142.674	109.654	137.793	135.448	127.524
	gene-GJ690_RS18210	NZ_PHGV01000014.1	14081	14359	-	279	99.7515	101.652	96.047	161.079	132.788	127.107	94.4509	105.082	121.764	126.649	131.254	120.822	160.655	183.481	158.551	153.861	211.914	182.763
	gene-GJ690_RS18215	NZ_PHGV01000014.1	14352	14666	-	315	104.009	91.0939	65.9533	79.7986	61.1584	77.9404	118.103	62.8871	93.4686	84.8627	99.5199	104.404	96.6133	135.427	81.971	116.58	141.436	130.903
	gene-GJ690_RS18220	NZ_PHGV01000014.1	14862	15155	+	294	98.2569	95.3308	95.2431	106.225	90.7294	105.158	81.7233	72.7694	64.1955	89.8792	79.2636	109.997	102.389	112.359	102.123	128.33	110.52	128.357
	gene-GJ690_RS18225	NZ_PHGV01000014.1	15155	15472	+	318	160.634	136.401	125.928	124.557	144.463	183.005	148.674	144.522	142.441	167.158	161.394	145.648	190.363	211.887	146.659	206.178	221.74	230.971
	gene-GJ690_RS18230	NZ_PHGV01000014.1	15723	16598	+	876	100.136	102.459	96.9266	138.256	134.489	108.992	119.443	110.354	100.831	111.54	139.661	140.158	147.272	155.833	121.331	193.143	188.522	209.929
	gene-GJ690_RS18235	NZ_PHGV01000014.1	16595	16867	-	273	49.0363	51.332	66.1739	89.2851	89.5663	76.6081	62.4585	31.9273	71.8989	55.1495	85.3608	65.2522	101.177	101.77	98.2479	118.546	122.09	119.35
	gene-GJ690_RS18240	NZ_PHGV01000014.1	16972	18552	-	1581	52.1411	62.0464	43.0402	111.294	84.3594	89.1475	80.3976	71.6698	77.3561	75.212	90.1931	100.54	132.13	141.555	122.933	132.259	143.759	137.509
	gene-GJ690_RS18245	NZ_PHGV01000014.1	19005	20132	+	1128	55.9037	67.1457	54.4527	97.9154	89.3353	85.4488	90.0106	75.866	78.3048	80.6289	95.9174	96.4553	129.474	148.171	120.665	130.074	136.457	134.145
	gene-GJ690_RS18250	NZ_PHGV01000014.1	20138	20923	+	786	53.7843	69.6182	46.3512	107.57	86.7278	83.2951	75.9276	78.6329	75.8781	76.229	87.8858	93.4452	123.943	141.112	107.211	119.683	144.689	121.082
	gene-GJ690_RS18255	NZ_PHGV01000014.1	21016	22365	-	1350	188.408	154.224	183.108	214.973	177.83	190.617	87.2652	95.6723	92.8295	182.081	196.251	208.488	156.332	175.661	155.533	126.695	126.796	126.949
	gene-GJ690_RS18260	NZ_PHGV01000014.1	22770	24416	+	1647	85.5584	91.9737	76.5982	117.471	105.273	101.034	97.8816	89.4853	93.9663	97.0103	143.849	125.132	134.869	150.493	121.653	176.338	176.032	167.988
	gene-GJ690_RS18265	NZ_PHGV01000014.1	24886	25128	+	243	66.6881	60.4154	37.1718	109.712	88.427	59.8719	47.8428	52.173	65.2416	67.0159	82.1993	80.075	98.0135	102.631	84.8422	83.4971	92.3606	84.8444
	gene-GJ690_RS18270	NZ_PHGV01000014.1	25269	25907	+	639	47.9639	53.7821	48.5327	64.3702	62.6161	54.0744	55.7941	75.6417	43.7132	55.2974	72.5032	80.202	101.206	109.897	100.237	100.768	111.922	108.029
	gene-GJ690_RS18275	NZ_PHGV01000014.1	25904	26641	+	738	43.9165	43.8548	35.9025	59.8637	43.1723	48.0527	44.1087	47.242	49.1017	55.79	59.0181	65.7297	78.4407	88.04	63.1947	78.6162	97.362	92.2905
	gene-GJ690_RS18280	NZ_PHGV01000014.1	26641	28737	+	2097	57.1185	68.0999	46.9513	91.5364	73.8484	82.8217	68.3761	89.1756	76.6819	82.9327	98.9567	104.03	133.848	148.661	119.982	131.7	138.656	130.183
	gene-GJ690_RS18285	NZ_PHGV01000014.1	28913	29323	+	411	79.7145	108.784	62.2695	131.586	93.7464	90.7092	105.603	113.748	97.3522	118.868	130.274	124.694	154.532	190.555	154.87	251.73	255.106	239.172
	gene-GJ690_RS18290	NZ_PHGV01000014.1	29368	30843	-	1476	71.1257	68.0427	49.9779	102.697	88.8546	66.5345	70.889	66.0315	64.446	83.2687	98.1129	98.9659	122.704	143.324	110.523	148.598	147.632	139.808
[truncated: 3,871 more rows]

## Sheet: read counts_w15
						w15_high_1d			w15_high_5d			w15_high_13d			w15_Low_1d			w15_Low_5d			w15_Low_13d
[truncated: 5,502 more rows]

[truncated: 3 more sheets: TPM_w15, read conuts_2T2.1, TPM_2T2.1]
