# Supplementary material for: Functioning of a tripartite lignocellulolytic microbial consortium cultivated under two shaking conditions: a metatranscriptomic study
Source: Biotechnol Biofuels Bioprod. 2023 Mar 29;16:54. doi: 10.1186/s13068-023-02289-0 (PMC10061750; doi:10.1186/s13068-023-02289-0)
Supplement: Supplementary file 3 — Additional file 3: Table S3. CAZy family gene expressions data of Citrobacter freundii so4, Sphingobacterium paramultivorum w15 and Coniochaeta sp. 2T2.1 at different shaking speed over time. [file 13068_2023_2289_MOESM3_ESM.xlsx]

## Sheet: Cazyme-2T2.1
					1d-180 rpm		5d-180 rpm		13d-180 rpm		1d-60 rpm		5d-60 rpm		13d-60 rpm		TPM>1000	100-1000	TPM<100
HMMER	substrate	enzyme	enzyme_cazy	count	mean	stdev	mean	stdev	mean	stdev	mean	stdev	mean	stdev	mean	stdev
GH32	Fructcan	β-fructofuranosidase	β-fructofuranosidase_GH32	9	3974.81	435.653	1381.02	9.05963	170.32	11.7035	3568.67	99.6109	1332.74	341.575	331.671	88.2758
GH18	Chitin	Chitinase	Chitinase_GH18	28	1524.88	104.047	648.935	48.7081	476.843	30.0345	1425.08	45.7662	741.23	60.3861	443.02	31.8989
AA16	Cellulose	Lytic cellulose monooxygenase	Lytic cellulose monooxygenase_AA16	6	1255.87	148.439	349.105	6.23718	176.737	20.9977	1299.02	25.4232	415.128	40.9863	284.23	23.4058
GH16	Cellulose/Hemi	Glucanase/β-agarase	Glucanase/β-agarase_GH16	40	1192.98	170.675	1347.35	75.8022	942.084	123.116	1228.09	14.5303	1354.42	105.38	1930.57	56.1006
CE5	Hemi/cutiness	Acetyl xylan esterase/cutinase	Acetyl xylan esterase/cutinase _CE5	14	904.333	78.6243	3561.52	321.471	1031.82	35.3573	2542.33	340.65	1354.38	211.88	703.446	102.338
CE12	Pectin	Rhamnogalacturonan acetylesterase/pectin acetylesterase	Rhamnogalacturonan acetylesterase/pectin acetylesterase _CE12	6	722.548	83.2304	254.966	51.3086	119.209	11.6939	677.52	11.3147	204.251	10.8435	107.612	8.13814
GH13	Starch	α-amylase	α-amylase_GH13	25	610.026	135.532	792.29	66.1441	700.758	24.5678	774.087	33.9264	775.681	41.8646	934.887	26.4747
AA3_2	Lingnin	Aryl alcohol oxidase/glucose oxidase	Aryl alcohol oxidase/glucose oxidase_AA3_2	30	554.938	43.567	361.61	15.3362	269.077	20.9313	593.825	14.6854	367.778	22.2392	515.272	46.0913
AA6	Lignin	1,4-benzoquinone reductase	1,4-benzoquinone reductase_AA6	2	545.599	162.452	1419.26	46.8166	657.719	42.6536	600.539	22.9656	929.15	77.7975	531.711	25.3607
CE1	Hemi	Acetyl xylan esterase	Acetyl xylan esterase_CE1	21	522.855	56.46	2716.12	246.198	718.206	145.224	1050.99	119.917	924.733	345.587	798.119	121.936
GH93	Hemi	Exo-α-l-1,5-arabinanase	Exo-α-L-1,5-arabinanase_GH93	6	507.936	198.007	3580.17	139.913	3072.88	270.256	662.791	17.6188	1237.39	295.735	1853.93	126.553
GH11	Hemi	Endo-β-xylanase	Endo-β-xylanase_GH11	13	475.237	157.301	14549.8	1969.7	1930.54	511.005	4642.78	1230.66	3673.24	1368.15	1924.5	397.257
GH43	Hemi	β-xylosidase/α-Larabinofuranosidase	β-xylosidase/α-Larabinofuranosidase_GH43	40	395.485	66.416	2467.51	85.524	933.238	40.3655	827.351	15.2912	733.271	109.744	639.466	87.6115
GH128	Cellulose	β-1,3-glucanase	β-1,3-glucanase_GH128	8	389.619	101.538	1527.36	77.946	392.324	22.3176	551.074	20.9485	531.926	40.5859	601.352	24.2134
GH10	Hemi	Xylanase	Xylanase_GH10	14	348.784	77.536	4071.19	422.152	648.804	98.0284	1451.77	210.601	961.054	360.435	599.694	139.552
GH7	Cellulose	Cellobiohydrolase	Cellobiohydrolase_GH7	12	321.664	87.7656	4924.45	524.64	662.654	126.984	3041.86	451.769	730.257	115.198	534.215	102.303
AA9	Cellulose	Copper-dependent LPMOs(Cellulose)	Copper-dependent LPMOs(Cellulose)_AA9	38	317.907	69.7816	6409.88	772.07	1405.59	413.964	2444.35	607.592	1959.12	871.662	1505.79	311.739
GH31	Hemi	α-xylosidase/glucosidase	α-xylosidase/glucosidase_GH31	21	310.735	14.6458	293.552	21.7301	395.101	3.87619	342.508	8.94446	239.011	11.9112	291.089	4.7769
GH5	Dextran	Endo-glucanase	Endo-glucanase_GH5	36	253.494	29.693	1117.62	102.328	535.695	37.7397	931.424	211.453	592.915	50.1048	487.301	51.5748
GH3	Xylan/arabinoxylan	β-xylosidase/β-glucosidase	β-xylosidase/β-glucosidase_GH3	28	224.898	31.5566	577.337	52.4577	328.596	25.8656	395.229	6.0001	283.944	47.909	292.779	22.8708
AA3_3	Lignin	Alcohol oxidase	Alcohol oxidase_AA3_3	9	181.821	24.507	219.84	43.5844	809.076	59.3977	274.169	30.1845	285.788	85.4306	1308.41	203.143
AA12	Lignin	Pyrroloquinoline quinone-dependent oxidoreductase	Pyrroloquinoline quinone-dependent oxidoreductase_AA12	10	156.556	51.0796	344.809	11.8762	368.621	42.7446	154.163	4.3837	306.442	63.3407	451.769	65.8064
GH71	Dextran	α-1,3-glucanase	α-1,3-glucanase_GH71	13	116.465	21.1583	317.9	33.1246	232.546	6.02877	69.9119	5.18799	224.396	41.286	215.152	9.50052
GH1	Hemi	β-glucosidase/galactosidase	β-glucosidase/galactosidase_GH1	4	109.337	43.2397	457.085	53.6063	83.4345	3.88023	444.189	44.6295	87.7138	7.37248	78.9145	12.2895
AA1_2	Lignin	Ferroxidase/Laccase-like	Ferroxidase/Laccase-like_AA1_2	10	94.7689	24.8001	823.39	83.0265	358.245	29.4674	95.4349	5.17647	146.731	12.2348	302.852	13.1533
AA3_1	Cellulose	Cellobiose dehydrogenases	Cellobiose dehydrogenases_AA3_1	2	90.5085	31.628	109.968	8.31217	90.6962	6.21166	86.2976	2.48517	87.9018	7.49047	71.4189	5.07362
GH79	Proteoglycans	β-glucuronidase	β-glucuronidase_GH79	7	69.8805	2.66232	90.5676	3.98396	159.584	9.76395	68.8196	1.52365	91.2848	8.86054	114.363	9.29228
AA1_3	Lignin	Laccase-like multicopper oxidase	Laccase-like multicopper oxidase_AA1_3	10	69.0612	2.21451	1305.18	369.062	582.13	101.187	66.1902	1.80048	108.684	24.0013	470.479	80.7972
GH27	Glycolipids/proteins	α-galactosidase	α-galactosidase_GH27	6	56.9295	3.90974	800.989	123.316	534.559	121.995	51.3369	2.30303	2157.94	779.41	317.755	69.7708
GH2	Hemi	β-galactosidase	β-galactosidase_GH2	12	54.7114	17.7994	112.408	6.06132	140.508	7.33494	83.6528	1.26858	93.428	7.1868	122.615	9.84261
GH51	Hemi	α-l-Arabinofuranosidase	α-L-Arabinofuranosidase_GH51	4	48.929	8.08499	612.864	46.02	83.5189	4.20593	142.408	18.9415	103.519	19.4359	78.0894	7.41263
GH6	Dextran	Exo-glucanase/cellobiohydrolase	Exo-glucanase/cellobiohydrolase_GH6	4	39.1297	0.875436	169.187	22.3113	301.316	133.214	48.4374	1.94082	288.164	199.27	753.818	151.788
AA8	Cellulose	Cellobiose dehydrogenase	Cellobiose dehydrogenase_AA8	4	36.0849	13.4603	470.743	71.1206	109.795	25.9748	466.419	116.529	123.226	35.704	135.852	22.3885
AA3	Lignin	0	AA3	9	34.7566	9.10741	122.098	11.0858	96.9023	13.6659	49.6613	5.49877	161.309	90.4514	269.429	55.1526
GH92	Hemi	α-mannosidase	α-mannosidase_GH92	8	31.0764	1.51359	59.0692	4.94313	68.9959	4.38214	37.4453	0.878079	44.7195	4.39409	64.4335	9.79029
CE15	Lignin	Lignin esterase	Lignin esterase_CE15	7	26.3606	5.34227	430.834	59.6622	117.184	34.072	170.512	33.6898	178.284	72.7928	187.747	35.9483
GH30	Hemi	Endoxylanase	Endoxylanase_GH30	10	23.6543	1.47973	65.0486	4.15715	62.4132	7.11217	22.5436	1.78357	41.9452	12.0702	41.4636	8.81889
GH67	Proteoglycans	α-glucuronidase/xylan α-1,2-glucuronidase	α-glucuronidase/xylan α-1,2-glucuronidase_GH67	2	20.4263	4.83257	136.288	4.42685	81.2582	4.77094	42.6582	3.08404	42.2188	10.8927	53.1212	5.67216
GH88	Proteoglycans	β-glucuronyl hydrolase	β-glucuronyl hydrolase_GH88	7	19.852	5.84984	35.4322	2.8717	81.7473	4.91385	19.284	0.449655	32.6634	2.25305	57.0249	6.36522
GH127	Hemi	β-L-arabinofuranosidase	β-L-arabinofuranosidase_GH127	4	18.4849	4.86238	21.8623	3.2493	18.9266	1.32327	19.5864	0.455349	21.8907	2.41877	16.3763	2.1954
CE8	Pectin	Pectin methylesterase	Pectin methylesterase_CE8	8	13.9697	3.31841	128.063	23.9564	59.094	2.06018	24.1687	3.81748	45.5651	15.9605	38.6447	5.16742
GH62	Hemi	α-L-arabinofuranosidase	α-L-arabinofuranosidase_GH62	3	10.6291	2.1861	131.695	27.2879	22.1633	4.18792	49.8533	14.9247	71.4305	39.8916	78.6888	24.4522
GH74	Hemi	Xyloglucanase	Xyloglucanase_GH74	2	9.47687	3.24053	233.556	44.8826	25.4999	4.76417	150.719	45.7088	42.512	7.6391	20.4102	6.49207
AA1	Lignin	Multicopper oxidase/bilirubin oxidase	Multicopper oxidase/bilirubin oxidase_AA1	1	6.66582	1.75309	9.65254	2.52944	7.92627	1.29762	4.18371	0.218759	11.1456	0.716739	8.72034	0.827937
GH95	Hemi	Fucosidase/galactosidase	Fucosidase/galactosidase_GH95	2	6.55921	1.42568	17.9118	2.4429	18.311	0.767832	10.2206	0.435189	15.7702	2.19406	16.6906	0.859982
AA5	Lignin	Copper radical oxidases	Copper radical oxidases_AA5	3	5.61214	0.234519	13.5152	1.61834	23.6379	1.77742	5.91313	0.561894	14.9952	2.62208	28.1532	3.64196
PL3_2	Pectin	Pectate lyase	Pectate lyase_PL3_2	2	2.19611	0.619764	66.3456	45.7749	7.17369	0.616866	6.55682	3.09404	22.1163	20.727	4.1025	1.97835

## Sheet: Cazyme-w15
				1d-180 rpm		5d-180 rpm		13d-180 rpm		1d-60 rpm		5d-60 rpm		13d-60 rpm		>1000	100-1000	<100
HMMER	count	substrate	enzyme_cazy	mean	stdev	mean	stdev	mean	stdev	mean	stdev	mean	stdev	mean	stdev
GH73	2	peptidoglycan	Peptidoglycan hydrolase_GH73	2149.58	308.726	1054.68	295.123	359.881	13.3646	2194.41	29.4509	463.646	75.8633	733.51	71.0558
GH2	20	Hemi	β-galactosidase_GH2	2146.28	182.572	2401.26	602.153	2816.01	108.717	2090.53	29.751	2712.52	215.285	3312.61	111.384
GH43	17	Hemi	β-xylosidase/α-Larabinofuranosidase_GH43	1872.77	136.963	1939.85	473.633	2318.9	86.412	1849.79	3.85561	2185.24	196.814	2680.92	117.065
GH29	16	Hemi	α-L-fucosidase_GH29	1844.07	116.972	1932.48	456.202	2255.66	87.3328	1807.19	22.0998	2115.1	175.922	2600.97	126.613
CE1	11	Hemi	Acetyl xylan esterase_CE1	1251.35	54.0466	1196.52	227.251	1427.8	27.252	1256.15	12.3557	1298.16	102.27	1627.41	41.4939
GH16	10	Cellulose/Hemi	Glucanase/β-agarase_GH16	1200.16	110.199	1199.67	258.084	1347.64	40.2134	1150.9	13.6332	1246.4	92.0238	1526.67	97.2802
GH92	10	Hemi	α-mannosidase_GH92	1050.76	105.847	1094.51	253.465	1324.69	45.8413	988.683	23.7747	1186.13	118.058	1501.31	66.9941
GH95	10	Hemi	Fucosidase/galactosidase_GH95	1027.23	81.956	1134.84	282.927	1317.01	44.7425	1099.77	47.6775	1374.3	116.013	1675.43	76.455
GH3	6	Xylan/arabinoxylan	β-xylosidase/β-glucosidase_GH3	695.294	52.1313	769.058	176.312	876.442	28.5331	753.978	7.26559	863.496	63.9266	1013.46	37.325
GH13	6	Starch	α-amylase_GH13	620.997	50.958	647.482	150.739	764.798	35.2868	628.185	22.9112	710.98	54.6976	870.207	24.8706
AA3	4	Cellulose/lingnin	AA3	574.068	26.9522	545.022	108.822	594.979	27.0203	878.123	81.6403	552.423	48.0922	687.313	12.1051
CBM32	5	Hemi	Glucanase/α-N-acetylglucosaminidase_CBM32	555.453	37.181	551.353	121.981	660.058	29.311	513.039	3.50713	611.782	45.8585	767.408	24.1251
GH88	5	Proteoglycans	β-glucuronyl hydrolase_GH88	536.73	37.1669	552.561	131.304	662.259	19.1886	546.148	14.6186	647.928	43.4778	791.189	29.5455
GH31	4	Hemi	α-xylosidase/glucosidase_GH31	463.199	27.1119	479.048	112.169	547.68	17.1054	511.775	32.947	531.242	36.1545	659.376	35.4301
GH23	2	Peptidoglycan	Peptidoglycan/chitinase_GH23	457.762	45.124	252.171	9.57981	250.889	5.86231	447.948	1.44851	226.936	17.9577	377.198	10.8498
CE12	4	Pectin	Rhamnogalacturonan acetylesterase/pectin acetylesterase _CE12	432.394	43.5764	490.101	125.925	579.381	21.3832	390.49	10.34	530.513	41.3526	632.075	16.3715
GH6	1	Dextran	Exo-glucanase/cellobiohydrolase_GH6	415.558	146.831	220.336	45.4634	204.433	7.74668	512.638	11.2646	283.673	49.7799	268.143	18.2146
GH51	3	Hemi	α-l-Arabinofuranosidase_GH51	352.657	28.8994	372.964	86.9384	426.391	19.9464	366.183	7.40397	388.974	37.7968	492.289	18.9522
GH30	3	Hemi	Endoxylanase_GH30	322.417	26.9274	328.237	79.2945	381.055	8.76077	293.932	1.64096	337.157	31.0044	410.746	17.2271
GH32	3	Fructcan	β-fructofuranosidase_GH32	305.565	30.989	331.457	81.0477	391.845	15.7846	287.284	10.6436	373.133	34.9366	457.419	30.1683
GH18	2	Chitin	Chitinase_GH18	242.768	8.43295	242.319	42.8327	282.813	14.3578	233.442	8.24091	255.671	23.1157	315.329	7.55126
GH1	1	Hemi	β-glucosidase/galactosidase_GH1	139.307	7.00475	104.659	11.3148	114.089	6.64903	139.178	6.02582	108.235	5.703	127.442	2.74936
GH67	1	Proteoglycans	α-glucuronidase/xylan α-1,2-glucuronidase_GH67	114.196	13.182	119.969	24.5321	137.378	1.12715	116.558	4.83142	123.7	19.7947	155.634	8.6033
AA6	1	Lignin	1,4-benzoquinone reductase_AA6	105.362	9.90887	101.028	20.545	127.937	5.56713	89.543	6.45122	100.319	6.76604	133.925	1.32526
GH127	1	Hemi	β-L-arabinofuranosidase_GH127	102.43	12.1799	107.509	24.7022	127.368	4.27308	96.7783	4.15222	119.096	11.6737	140.809	10.2615
GH10	1	Hemi	Xylanase_GH10	96.8838	6.53379	106.482	27.2413	135.911	7.45072	108.118	6.72882	141.369	13.5503	160.965	7.28372
GH9	1	Cellulose	Endoglucanase_GH9	87.3419	4.17992	100.6	25.5572	118.387	1.46697	87.209	5.39957	110.011	7.29414	138.829	11.7708
GH5	1	Dextran	Endo-glucanase_GH5	74.2632	4.02846	72.8685	17.1961	86.5726	4.43591	100.399	5.01213	99.3731	9.9911	117.297	4.16328

## Sheet: Cazyme-so4
				1d-180 rpm		5d-180 rpm		13d-180 rpm		1d-60 rpm		5d-60 rpm		13d-60 rpm		>1000	100-1000	<100
HMMER	count	substrate	enzyme_cazy	mean	stdev	mean	stdev	mean	stdev	mean	stdev	mean	stdev	mean	stdev
GH23	6	0	Peptidoglycan /chitinase_GH23	589.294	38.6028	1021.08	54.1945	548.715	20.8504	870.964	88.5506	915.067	94.0462	1700.41	161.343
GH13	6	Starch	α-amylase_GH13	418.558	44.1066	545.361	55.8834	490.234	26.1005	600.972	57.1346	777.294	71.8477	770.466	23.0666
GH3	4	Xylan/arabinoxylan	β-xylosidase/β-glucosidase_GH3	290.617	38.3717	394.744	68.0122	355.272	6.12966	412.961	31.2164	515.982	63.4746	551.592	22.9134
GH1	4	Hemi	β-glucosidase/galactosidase_GH1	285.962	27.6949	372.447	47.0537	345.771	12.8295	411.526	24.4596	514.354	51.8333	560.915	22.6668
GH88	4	Proteoglycans	β-glucuronyl hydrolase_GH88	252.336	12.0551	297.477	28.8953	265.629	21.0351	332.552	8.62582	382.593	37.0816	434.316	25.8041
GH73	2	peptidoglycan?	Peptidoglycan hydrolase_GH73	251.223	0.672925	272.748	29.2436	185.616	8.03498	315.923	28.7432	251.203	15.0447	445.976	27.0064
GH6	2	Dextran	Exo-glucanase/cellobiohydrolase_GH6	171.025	19.4232	207.346	21.541	220.726	18.5068	222.056	15.6434	266.172	27.9912	269.682	8.05231
CE1	2	Hemi	Acetyl xylan esterase_CE1	160.913	24.5085	214.38	27.788	197.705	19.1006	220.552	15.8168	299.616	32.9619	359.92	12.0708
AA6	1	Lignin	1,4-benzoquinone reductase_AA6	132.574	25.4594	122.85	12.6007	142.993	12.3524	221.619	56.1879	173.5	14.8812	165.037	11.8779
GH5	2	Dextran	Endo-glucanase_GH5	122.793	23.6869	174.047	20.2181	137.324	3.54539	174.873	12.5955	246.103	29.2181	260.763	8.22549
GH2	2	Hemi	β-galactosidase_GH2	117.44	18.2091	154.764	20.3479	154.193	6.05488	170.435	10.5548	227.607	23.564	247.797	9.40673
GH32	2	Fructcan	β-fructofuranosidase_GH32	112.302	17.5704	156.605	20.7205	144.351	16.4549	177.277	14.888	242.021	28.3741	274.777	13.1464
GH127	2	Hemi	β-L-arabinofuranosidase_GH127	105.418	19.9866	148.555	16.8285	134.631	7.39288	162.487	11.8375	225.448	26.0653	229.582	17.1985
GH43	1	Hemi	β-xylosidase/α-Larabinofuranosidase_GH43	80.7286	12.9617	157.929	10.9866	144.094	11.3593	146.18	6.23333	157.276	18.1135	159.145	9.60946
PL22	1		Oligogalacturonate lyase_PL22	79.6012	12.646	78.4636	10.7659	84.5523	6.65487	110.287	8.57873	126.618	17.4687	142.24	7.61296
GH31	1	Hemi	α-xylosidase/glucosidase_GH31	63.4114	8.31658	85.5568	12.2024	79.5414	0.948428	96.1054	5.15508	133.609	16.8045	136.444	3.72134
CE8	1	Pectin	Pectin methylesterase_CE8	62.9949	11.278	89.3936	14.1098	85.1323	2.81026	94.4081	6.70472	125.51	17.5486	146.284	2.62137
